# Supplementary material for: 1,4-Dimeth­oxy-2,5-bis­{2-[4-(trifluoro­meth­yl)phen­yl]ethyn­yl}benzene
Source: Acta Crystallogr Sect E Struct Rep Online. 2011 Jun 11;67(Pt 7):o1601. doi: 10.1107/S160053681102099X (PMC3151946; doi:10.1107/S160053681102099X)
Supplement: Supplementary file 1 [file e-67-o1601-sup1.cif]

##############################################################################
#                                                                            #
# This CIF contains the data in a paper accepted for publication in          #
# Acta Crystallographica Section E. It conforms to the requirements of       #
# Notes for Authors for Acta Crystallographica Section E, and has been       #
# peer reviewed under the auspices of the IUCr Commission on Journals.       #
#                                                                            #
# Full details of the Crystallographic Information File format               #
# are given in the paper "The Crystallographic Information File (CIF):       #
# a New Standard Archive File for Crystallography" by S. R. Hall, F. H.      #
# Allen and I. D. Brown [Acta Cryst. (1991), A47, 655-685].                  #
#                                                                            #
# The current version of the core CIF dictionary is obtainable from          #
# ftp://ftp.iucr.org/pub/cif_core.dic.                                       #
#                                                                            #
# Software is freely available for graphical display of the structure(s)     #
# in this CIF. For information consult the CIF software page                 #
# http://www.iucr.org/resources/cif/software.                                #
#                                                                            #
# This file may be used for bona fide research purposes within the           #
# scientific community so long as proper attribution is given to the journal # 
# article from which it was obtained.                                        #
#                                                                            #
##############################################################################
data_I
_audit_creation_method     SHELXL97
_chemical_name_systematic
;
1,4-Dimethoxy-2,5-bis{2-[4-(trifluoromethyl)phenyl]ethynyl}benzene
;
_chemical_name_common     ?
_chemical_formula_moiety     'C26 H16 F6 O2'
_chemical_formula_sum     'C26 H16 F6 O2'
_chemical_formula_iupac     'C26 H16 F6 O2'
_chemical_formula_weight     474.39
_chemical_melting_point     ?
_symmetry_cell_setting     monoclinic
_symmetry_space_group_name_H-M     'P 21/c'
loop_
    _symmetry_equiv_pos_as_xyz
    'x, y, z'
    '-x, y+1/2, -z+1/2'
    '-x, -y, -z'
    'x, -y-1/2, z-1/2'
_cell_length_a     11.1473(4)
_cell_length_b     13.0795(6)
_cell_length_c     7.5875(4)
_cell_angle_alpha     90.00
_cell_angle_beta     97.467(3)
_cell_angle_gamma     90.00
_cell_volume     1096.88(9)
_cell_formula_units_Z     2
_cell_measurement_reflns_used     ?
_cell_measurement_theta_min     2.41
_cell_measurement_theta_max     27.38
_cell_measurement_temperature     293(2)
_exptl_crystal_description     block
_exptl_crystal_colour     colourless
_exptl_crystal_size_max     0.22
_exptl_crystal_size_mid     0.20
_exptl_crystal_size_min     0.19
_exptl_crystal_density_diffrn     1.436
_exptl_crystal_density_meas     .
_exptl_crystal_density_method     'not measured'
_exptl_crystal_F_000     484
_exptl_absorpt_coefficient_mu     0.125
_exptl_absorpt_correction_type     multi-scan
_exptl_absorpt_process_details     '(SADABS; Bruker, 2007)'
_exptl_absorpt_correction_T_min     0.9731
_exptl_absorpt_correction_T_max     0.9767
_exptl_special_details
;
;
_diffrn_ambient_temperature     293(2)
_diffrn_radiation_type     MoK\a
_diffrn_radiation_wavelength     0.71073
_diffrn_radiation_source     'fine-focus sealed tube'
_diffrn_radiation_monochromator     graphite
_diffrn_measurement_device_type     'Bruker APEXII CCD'
_diffrn_measurement_method     '\f and \w'
_diffrn_detector_area_resol_mean     ?
_diffrn_reflns_number     9899
_diffrn_reflns_av_R_equivalents     0.0219
_diffrn_reflns_av_sigmaI/netI     0.0204
_diffrn_reflns_theta_min     2.41
_diffrn_reflns_theta_max     27.38
_diffrn_reflns_theta_full     27.38
_diffrn_measured_fraction_theta_max     0.997
_diffrn_measured_fraction_theta_full     0.997
_diffrn_reflns_limit_h_min     -14
_diffrn_reflns_limit_h_max     14
_diffrn_reflns_limit_k_min     -15
_diffrn_reflns_limit_k_max     16
_diffrn_reflns_limit_l_min     -9
_diffrn_reflns_limit_l_max     9
_diffrn_standards_number     ?
_diffrn_standards_interval_count     ?
_diffrn_standards_interval_time     ?
_diffrn_standards_decay_%     ?
_refine_special_details
;
Refinement of <i>F</i>^2^ against ALL reflections. The weighted <i>R</i>-factor
<i>wR</i> and goodness of fit <i>S</i> are based on <i>F</i>^2^, conventional
<i>R</i>-factors <i>R</i> are based on <i>F</i>, with <i>F</i> set to zero for
negative <i>F</i>^2^. The threshold expression of <i>F</i>^2^ >
\s(<i>F</i>^2^) is used only for calculating <i>R</i>-factors(gt) <i>etc</i>.
and is not relevant to the choice of reflections for refinement.
<i>R</i>-factors based on <i>F</i>^2^ are statistically about twice as large
as those based on <i>F</i>, and <i>R</i>-factors based on ALL data will be
even larger.
;
_reflns_number_total     2484
_reflns_number_gt     1753
_reflns_threshold_expression     I>2\s(I)
_refine_ls_structure_factor_coef     Fsqd
_refine_ls_matrix_type     full
_refine_ls_R_factor_all     0.0646
_refine_ls_R_factor_gt     0.0422
_refine_ls_wR_factor_gt     0.1043
_refine_ls_wR_factor_ref     0.1172
_refine_ls_goodness_of_fit_ref     1.039
_refine_ls_restrained_S_all     1.125
_refine_ls_number_reflns     2484
_refine_ls_number_parameters     184
_refine_ls_number_restraints     30
_refine_ls_hydrogen_treatment     constr
_refine_ls_weighting_scheme     calc
_refine_ls_weighting_details
       'calc w = 1/[\s^2^(Fo^2^)+(0.0488P)^2^+0.2350P] where P=(Fo^2^+2Fc^2^)/3'
_atom_sites_solution_hydrogens     geom
_atom_sites_solution_primary     direct
_atom_sites_solution_secondary     difmap
_refine_ls_shift/su_max     0.000
_refine_ls_shift/su_mean     0.000
_refine_diff_density_max     0.161
_refine_diff_density_min     -0.211
_refine_ls_extinction_method     'SHELXL97 (Sheldrick, 2008)'
_refine_ls_extinction_coef     0.011(3)
_refine_ls_extinction_expression
                                  'Fc^*^=kFc[1+0.001xFc^2^\l^3^/sin(2\q)]^-1/4^'
loop_
    _atom_type_symbol
    _atom_type_description
    _atom_type_scat_dispersion_real
    _atom_type_scat_dispersion_imag
    _atom_type_scat_source
    'C' 'C' 0.0033 0.0016
                         'International Tables Vol C Tables 4.2.6.8 and 6.1.1.4'
    'H' 'H' 0.0000 0.0000
                         'International Tables Vol C Tables 4.2.6.8 and 6.1.1.4'
    'O' 'O' 0.0106 0.0060
                         'International Tables Vol C Tables 4.2.6.8 and 6.1.1.4'
    'F' 'F' 0.0171 0.0103
                         'International Tables Vol C Tables 4.2.6.8 and 6.1.1.4'
_computing_data_collection     'APEX2 (Bruker, 2007)'
_computing_cell_refinement     'SAINT (Bruker, 2007)'
_computing_data_reduction     'SAINT (Bruker, 2007)'
_computing_structure_solution     'SHELXS97 (Sheldrick, 2008)'
_computing_structure_refinement     'SHELXL97 (Sheldrick, 2008)'
_computing_molecular_graphics     'XP in SHELXTL (Sheldrick, 2008)'
_computing_publication_material     'SHELXTL (Sheldrick, 2008)'
loop_
    _atom_site_type_symbol
    _atom_site_label
    _atom_site_fract_x
    _atom_site_fract_y
    _atom_site_fract_z
    _atom_site_U_iso_or_equiv
    _atom_site_adp_type
    _atom_site_calc_flag
    _atom_site_refinement_flags
    _atom_site_occupancy
    _atom_site_symmetry_multiplicity
    _atom_site_disorder_assembly
    _atom_site_disorder_group
    C C1 0.75647(18) 0.83209(17) 0.5592(3) 0.0718(6) Uani d D 1 1 . .
    C C2 0.63855(14) 0.85402(14) 0.6275(2) 0.0527(4) Uani d . 1 1 A .
    C C3 0.54917(16) 0.78099(15) 0.6153(3) 0.0588(5) Uani d . 1 1 . .
    H H3 0.5617 0.7178 0.5647 0.071 Uiso calc R 1 1 A .
    C C4 0.44076(15) 0.80134(14) 0.6781(2) 0.0562(5) Uani d . 1 1 A .
    H H4 0.3805 0.7518 0.6697 0.067 Uiso calc R 1 1 . .
    C C5 0.42165(13) 0.89548(14) 0.7537(2) 0.0473(4) Uani d . 1 1 . .
    C C6 0.51220(16) 0.96868(14) 0.7635(3) 0.0589(5) Uani d . 1 1 A .
    H H6 0.4999 1.0322 0.8131 0.071 Uiso calc R 1 1 . .
    C C7 0.62038(16) 0.94824(15) 0.7003(3) 0.0608(5) Uani d . 1 1 . .
    H H7 0.6806 0.9978 0.7069 0.073 Uiso calc R 1 1 A .
    C C8 0.31058(14) 0.91755(14) 0.8243(2) 0.0525(4) Uani d . 1 1 A .
    C C9 0.22045(14) 0.93931(13) 0.8846(2) 0.0497(4) Uani d . 1 1 . .
    C C10 0.10877(13) 0.96910(12) 0.9454(2) 0.0452(4) Uani d . 1 1 A .
    C C11 0.03456(14) 1.03921(12) 0.8455(2) 0.0477(4) Uani d . 1 1 . .
    H H11 0.0584 1.0656 0.7417 0.057 Uiso calc R 1 1 A .
    C C12 0.07381(13) 0.92971(12) 1.1021(2) 0.0455(4) Uani d . 1 1 . .
    C C13 0.1199(2) 0.82346(18) 1.3576(3) 0.0769(6) Uani d . 1 1 . .
    H H13A 0.1109 0.8791 1.4372 0.115 Uiso calc R 1 1 A .
    H H13B 0.1823 0.7782 1.4105 0.115 Uiso calc R 1 1 . .
    H H13C 0.0449 0.7867 1.3348 0.115 Uiso calc R 1 1 . .
    O O1 0.15207(10) 0.86246(10) 1.19450(17) 0.0605(4) Uani d . 1 1 A .
    F F1 0.7461(6) 0.8553(4) 0.3877(5) 0.0928(16) Uani d PD 0.530(10) 1 A 1
    F F2 0.8484(5) 0.8832(9) 0.6296(14) 0.183(5) Uani d PD 0.530(10) 1 A 1
    F F3 0.7807(6) 0.7351(3) 0.5523(9) 0.125(3) Uani d PD 0.530(10) 1 A 1
    F F1' 0.7695(6) 0.7396(4) 0.5079(11) 0.136(4) Uani d PD 0.470(10) 1 A 2
    F F2' 0.8458(4) 0.8398(6) 0.6905(7) 0.0953(18) Uani d PD 0.470(10) 1 A 2
    F F3' 0.7830(9) 0.8979(10) 0.4453(17) 0.205(6) Uani d PD 0.470(10) 1 A 2
loop_
    _atom_site_aniso_label
    _atom_site_aniso_U_11
    _atom_site_aniso_U_22
    _atom_site_aniso_U_33
    _atom_site_aniso_U_12
    _atom_site_aniso_U_13
    _atom_site_aniso_U_23
    C1 0.0550(12) 0.0973(17) 0.0678(14) 0.0107(11) 0.0252(10) -0.0029(13)
    C2 0.0413(8) 0.0727(12) 0.0462(9) 0.0070(8) 0.0135(7) -0.0022(8)
    C3 0.0545(10) 0.0638(12) 0.0603(11) 0.0052(8) 0.0152(8) -0.0127(9)
    C4 0.0465(9) 0.0623(11) 0.0613(11) -0.0033(8) 0.0128(8) -0.0070(9)
    C5 0.0374(8) 0.0606(10) 0.0454(9) 0.0062(7) 0.0118(7) 0.0025(8)
    C6 0.0543(10) 0.0562(11) 0.0703(12) 0.0008(8) 0.0239(9) -0.0095(9)
    C7 0.0468(9) 0.0697(12) 0.0696(12) -0.0083(8) 0.0213(9) -0.0073(10)
    C8 0.0438(9) 0.0616(11) 0.0542(10) 0.0045(8) 0.0146(7) 0.0039(8)
    C9 0.0409(8) 0.0552(10) 0.0552(10) 0.0014(7) 0.0142(7) 0.0028(8)
    C10 0.0354(7) 0.0494(9) 0.0531(9) -0.0011(7) 0.0144(7) -0.0027(7)
    C11 0.0422(8) 0.0532(10) 0.0503(9) -0.0016(7) 0.0162(7) 0.0039(8)
    C12 0.0379(8) 0.0464(9) 0.0532(10) 0.0014(6) 0.0099(7) 0.0029(7)
    C13 0.0759(13) 0.0846(15) 0.0732(14) 0.0208(11) 0.0207(11) 0.0317(12)
    O1 0.0510(7) 0.0679(8) 0.0653(8) 0.0144(6) 0.0170(6) 0.0167(6)
    F1 0.089(3) 0.120(3) 0.081(2) 0.005(2) 0.0551(18) 0.006(2)
    F2 0.056(3) 0.278(10) 0.228(8) -0.065(5) 0.068(4) -0.175(8)
    F3 0.119(4) 0.109(4) 0.168(5) 0.074(3) 0.095(4) 0.067(4)
    F1' 0.071(3) 0.180(8) 0.163(5) 0.005(3) 0.031(3) -0.118(6)
    F2' 0.0321(19) 0.142(4) 0.115(3) 0.0013(19) 0.0200(17) 0.000(3)
    F3' 0.142(8) 0.247(10) 0.260(10) 0.105(7) 0.157(8) 0.190(9)
_geom_special_details
;
All e.s.d.'s (except the e.s.d. in the dihedral angle between two l.s. planes)
are estimated using the full covariance matrix. The cell e.s.d.'s are taken
into account individually in the estimation of e.s.d.'s in distances, angles
and torsion angles; correlations between e.s.d.'s in cell parameters are only
used when they are defined by crystal symmetry. An approximate (isotropic)
treatment of cell e.s.d.'s is used for estimating e.s.d.'s involving l.s.
planes.
;
loop_
    _geom_bond_atom_site_label_1
    _geom_bond_atom_site_label_2
    _geom_bond_site_symmetry_2
    _geom_bond_distance
    _geom_bond_publ_flag
    C1 F2 . 1.281(4) ?
    C1 F3' . 1.281(4) ?
    C1 F1' . 1.285(4) ?
    C1 F3 . 1.300(4) ?
    C1 F2' . 1.318(4) ?
    C1 F1 . 1.327(4) ?
    C1 C2 . 1.502(2) ?
    C2 C3 . 1.375(3) ?
    C2 C7 . 1.376(3) ?
    C3 C4 . 1.381(2) ?
    C3 H3 . 0.9300 ?
    C4 C5 . 1.386(2) ?
    C4 H4 . 0.9300 ?
    C5 C6 . 1.386(2) ?
    C5 C8 . 1.441(2) ?
    C6 C7 . 1.380(2) ?
    C6 H6 . 0.9300 ?
    C7 H7 . 0.9300 ?
    C8 C9 . 1.191(2) ?
    C9 C10 . 1.437(2) ?
    C10 C11 . 1.391(2) ?
    C10 C12 . 1.397(2) ?
    C11 C12 3_577 1.381(2) ?
    C11 H11 . 0.9300 ?
    C12 O1 . 1.3664(19) ?
    C12 C11 3_577 1.381(2) ?
    C13 O1 . 1.427(2) ?
    C13 H13A . 0.9600 ?
    C13 H13B . 0.9600 ?
    C13 H13C . 0.9600 ?
loop_
    _geom_angle_atom_site_label_1
    _geom_angle_atom_site_label_2
    _geom_angle_atom_site_label_3
    _geom_angle_site_symmetry_1
    _geom_angle_site_symmetry_3
    _geom_angle
    _geom_angle_publ_flag
    F2 C1 F3' . . 71.9(5) ?
    F2 C1 F1' . . 120.1(5) ?
    F3' C1 F1' . . 112.5(6) ?
    F2 C1 F3 . . 111.5(5) ?
    F3' C1 F3 . . 124.1(6) ?
    F1' C1 F3 . . 15.5(5) ?
    F2 C1 F2' . . 32.8(6) ?
    F3' C1 F2' . . 103.9(7) ?
    F1' C1 F2' . . 101.3(4) ?
    F3 C1 F2' . . 87.9(5) ?
    F2 C1 F1 . . 104.7(6) ?
    F3' C1 F1 . . 35.2(8) ?
    F1' C1 F1 . . 85.2(4) ?
    F3 C1 F1 . . 100.1(4) ?
    F2' C1 F1 . . 133.2(3) ?
    F2 C1 C2 . . 116.4(3) ?
    F3' C1 C2 . . 113.2(3) ?
    F1' C1 C2 . . 115.0(4) ?
    F3 C1 C2 . . 113.4(3) ?
    F2' C1 C2 . . 109.5(3) ?
    F1 C1 C2 . . 109.1(3) ?
    C3 C2 C7 . . 120.41(15) ?
    C3 C2 C1 . . 120.20(17) ?
    C7 C2 C1 . . 119.38(17) ?
    C2 C3 C4 . . 120.11(17) ?
    C2 C3 H3 . . 119.9 ?
    C4 C3 H3 . . 119.9 ?
    C3 C4 C5 . . 120.14(17) ?
    C3 C4 H4 . . 119.9 ?
    C5 C4 H4 . . 119.9 ?
    C6 C5 C4 . . 119.06(14) ?
    C6 C5 C8 . . 119.78(16) ?
    C4 C5 C8 . . 121.15(16) ?
    C7 C6 C5 . . 120.70(17) ?
    C7 C6 H6 . . 119.6 ?
    C5 C6 H6 . . 119.6 ?
    C2 C7 C6 . . 119.57(17) ?
    C2 C7 H7 . . 120.2 ?
    C6 C7 H7 . . 120.2 ?
    C9 C8 C5 . . 177.5(2) ?
    C8 C9 C10 . . 175.89(19) ?
    C11 C10 C12 . . 119.64(13) ?
    C11 C10 C9 . . 118.86(14) ?
    C12 C10 C9 . . 121.50(15) ?
    C12 C11 C10 3_577 . 121.18(15) ?
    C12 C11 H11 3_577 . 119.4 ?
    C10 C11 H11 . . 119.4 ?
    O1 C12 C11 . 3_577 124.45(15) ?
    O1 C12 C10 . . 116.37(13) ?
    C11 C12 C10 3_577 . 119.18(15) ?
    O1 C13 H13A . . 109.5 ?
    O1 C13 H13B . . 109.5 ?
    H13A C13 H13B . . 109.5 ?
    O1 C13 H13C . . 109.5 ?
    H13A C13 H13C . . 109.5 ?
    H13B C13 H13C . . 109.5 ?
    C12 O1 C13 . . 117.37(13) ?
loop_
    _geom_torsion_atom_site_label_1
    _geom_torsion_atom_site_label_2
    _geom_torsion_atom_site_label_3
    _geom_torsion_atom_site_label_4
    _geom_torsion_site_symmetry_1
    _geom_torsion_site_symmetry_2
    _geom_torsion_site_symmetry_3
    _geom_torsion_site_symmetry_4
    _geom_torsion
    _geom_torsion_publ_flag
    F2 C1 C2 C3 . . . . -154.8(8) ?
    F3' C1 C2 C3 . . . . 124.7(9) ?
    F1' C1 C2 C3 . . . . -6.6(5) ?
    F3 C1 C2 C3 . . . . -23.5(4) ?
    F2' C1 C2 C3 . . . . -119.9(4) ?
    F1 C1 C2 C3 . . . . 87.1(3) ?
    F2 C1 C2 C7 . . . . 26.0(8) ?
    F3' C1 C2 C7 . . . . -54.5(10) ?
    F1' C1 C2 C7 . . . . 174.2(5) ?
    F3 C1 C2 C7 . . . . 157.3(4) ?
    F2' C1 C2 C7 . . . . 60.9(4) ?
    F1 C1 C2 C7 . . . . -92.1(3) ?
    C7 C2 C3 C4 . . . . -0.8(3) ?
    C1 C2 C3 C4 . . . . -179.95(18) ?
    C2 C3 C4 C5 . . . . 0.0(3) ?
    C3 C4 C5 C6 . . . . 0.6(3) ?
    C3 C4 C5 C8 . . . . -178.37(17) ?
    C4 C5 C6 C7 . . . . -0.5(3) ?
    C8 C5 C6 C7 . . . . 178.50(18) ?
    C3 C2 C7 C6 . . . . 0.9(3) ?
    C1 C2 C7 C6 . . . . -179.94(18) ?
    C5 C6 C7 C2 . . . . -0.3(3) ?
    C6 C5 C8 C9 . . . . -1(5) ?
    C4 C5 C8 C9 . . . .  18E1(10)
                                 ?
    C5 C8 C9 C10 . . . . 85(5) ?
    C8 C9 C10 C11 . . . . -11(3) ?
    C8 C9 C10 C12 . . . . 169(3) ?
    C12 C10 C11 C12 . . . 3_577 -0.4(3) ?
    C9 C10 C11 C12 . . . 3_577 179.90(16) ?
    C11 C10 C12 O1 . . . . -179.04(15) ?
    C9 C10 C12 O1 . . . . 0.6(2) ?
    C11 C10 C12 C11 . . . 3_577 0.4(3) ?
    C9 C10 C12 C11 . . . 3_577 -179.92(16) ?
    C11 C12 O1 C13 3_577 . . . -1.1(3) ?
    C10 C12 O1 C13 . . . . 178.26(17) ?
data_global
_journal_date_recd_electronic     2011-05-09
_journal_date_accepted     2011-05-31
_journal_name_full     'Acta Crystallographica, Section E'
_journal_year     2011
_journal_volume     67
_journal_issue      7
_journal_page_first     o1601
_journal_page_last     o1601
_journal_paper_category     QO
_journal_coeditor_code     CV5093
_publ_contact_author_name     'Cuihua Zhao'
_publ_contact_author_address
;
School of Chemistry and Chemical Engineering
Shandong University
Shanda Nanlu 27
Jinan 250100
People's Republic of China
;
_publ_contact_author_email     zhaobaohai0136@163.com
_publ_contact_author_fax     '86 531 88366426'
_publ_contact_author_phone     '86 531 88366426'
_publ_section_title
;
1,4-Dimethoxy-2,5-bis{2-[4-(trifluoromethyl)phenyl]ethynyl}benzene
;
loop_
    _publ_author_name
    _publ_author_address
    'Zhao, Baohai'
;
School of Chemistry and Chemical Engineering
Shandong University
Jinan 250100
People's Republic of China
;
    'Lin, Jimao'
;
School of Chemistry and Chemical Engineering
Shandong University
Jinan 250100
People's Republic of China
;
    'Zhao, Cuihua'
;
School of Chemistry and Chemical Engineering
Shandong University
Jinan 250100
People's Republic of China
;
    'Wang, Ziying'
;
Department of Chemistry and Environmental Science
Taishan University
Taian 271021
Shandong
People's Republic of China
;
