# Supplementary material for: 1,4-Dimeth­oxy-2,5-bis­{2-[4-(trifluoro­meth­yl)phen­yl]ethyn­yl}benzene
Source: Acta Crystallogr Sect E Struct Rep Online. 2011 Jun 11;67(Pt 7):o1601. doi: 10.1107/S160053681102099X (PMC3151946; doi:10.1107/S160053681102099X)
Supplement: Supplementary file 2 [file e-67-o1601-Isup2.hkl]

# 
# h,k,l, Fc-squared, Fo-squared, sigma(Fo-squared) and status flag 
# 
data_I
_shelx_title ' zhaobh01 in P2(1)/c' 
_shelx_refln_list_code          4 
_shelx_F_calc_maximum      157.29 
_exptl_crystal_F_000       484.00 
_reflns_d_resolution_high  0.7728 
 
loop_ 
 _symmetry_equiv_pos_as_xyz 
 'x, y, z' 
 '-x, y+1/2, -z+1/2' 
 '-x, -y, -z' 
 'x, -y-1/2, z-1/2' 
 
_cell_length_a    11.1473 
_cell_length_b    13.0795 
_cell_length_c     7.5875 
_cell_angle_alpha  90.000 
_cell_angle_beta   97.467 
_cell_angle_gamma  90.000 
 
_shelx_F_squared_multiplier     1.000 
 
loop_ 
 _refln_index_h 
 _refln_index_k 
 _refln_index_l 
 _refln_F_squared_calc 
 _refln_F_squared_meas 
 _refln_F_squared_sigma 
 _refln_observed_status 
   2   0   0      933.13      944.69     15.86 o 
   3   0   0     6058.30     6161.92     58.94 o 
   4   0   0      125.09      135.89      1.98 o 
   5   0   0      146.78      145.85      2.27 o 
   6   0   0      185.55      176.91      2.73 o 
   7   0   0        5.02        4.12      0.65 o 
   8   0   0      105.56       92.81      2.10 o 
   9   0   0       44.43       45.95      2.09 o 
  10   0   0      201.54      203.66      3.16 o 
  11   0   0       62.58       67.42      1.93 o 
  12   0   0        0.32        1.31      1.18 o 
  13   0   0       31.07       34.64      4.93 o 
   1   1   0     2032.69     1922.77     18.37 o 
   2   1   0      450.96      409.75      3.22 o 
   3   1   0     4211.87     3973.58     24.53 o 
   4   1   0      324.32      317.45      2.62 o 
   5   1   0      409.00      349.31      2.95 o 
   6   1   0      647.38      644.62      4.68 o 
   7   1   0       38.68       35.35      0.83 o 
   8   1   0       53.30       51.57      1.05 o 
   9   1   0      406.69      385.15      3.48 o 
  10   1   0       35.71       32.91      1.17 o 
  11   1   0        1.99        2.24      0.59 o 
  12   1   0        0.91        1.03      0.83 o 
  13   1   0        0.56        0.19      1.13 o 
  14   1   0        4.31        5.05      2.25 o 
   0   2   0       90.32      122.71      1.82 o 
   1   2   0      610.19      592.53      5.87 o 
   2   2   0     1578.49     1467.36     14.02 o 
   3   2   0     1076.67     1047.42      6.73 o 
   4   2   0       76.69       61.90      0.68 o 
   5   2   0      390.51      420.96      2.99 o 
   6   2   0      160.97      148.54      1.70 o 
   7   2   0      302.89      305.27      2.73 o 
   8   2   0        0.07        0.41      0.39 o 
   9   2   0      114.95      119.38      1.69 o 
  10   2   0      233.56      235.72      2.63 o 
  11   2   0       23.91       23.50      1.65 o 
  12   2   0        0.21        0.00      0.87 o 
  13   2   0        4.82        7.37      1.65 o 
  14   2   0        2.91        3.39      1.59 o 
   1   3   0     1774.60     1738.33     11.74 o 
   2   3   0      343.09      324.98      3.87 o 
   3   3   0      103.00      100.34      0.93 o 
   4   3   0       59.20       60.27      0.80 o 
   5   3   0      397.36      389.11      2.83 o 
   6   3   0      177.66      192.13      1.76 o 
   7   3   0        8.75        8.80      0.52 o 
   8   3   0      141.53      142.34      1.78 o 
   9   3   0      288.96      283.74      2.87 o 
  10   3   0       85.41       91.30      1.93 o 
  11   3   0       14.48       13.31      1.36 o 
  12   3   0       23.77       27.72      1.85 o 
  13   3   0        0.39        0.32      1.61 o 
  14   3   0        0.69        3.29      1.59 o 
   0   4   0      515.33      595.94      5.29 o 
   1   4   0      337.73      316.00      2.60 o 
   2   4   0     1961.94     2054.52     13.99 o 
   3   4   0        5.66        4.76      0.39 o 
   4   4   0     1179.87     1198.91      6.95 o 
   5   4   0       14.64       18.90      0.77 o 
   6   4   0       80.17       74.91      1.04 o 
   7   4   0      368.59      380.08      3.01 o 
   8   4   0        4.64        7.23      0.76 o 
   9   4   0       84.71       79.77      1.80 o 
  10   4   0      105.07      104.43      2.06 o 
  11   4   0       10.36       10.79      1.58 o 
  12   4   0       44.34       47.68      2.33 o 
  13   4   0       13.09       20.94      2.35 o 
   1   5   0      274.94      309.03      2.18 o 
   2   5   0        1.36        0.75      0.34 o 
   3   5   0      491.44      499.39      4.04 o 
   4   5   0      573.09      602.98      4.84 o 
   5   5   0        2.58        0.21      0.24 o 
   6   5   0        4.20        3.10      0.43 o 
   7   5   0      238.28      231.01      2.41 o 
   8   5   0      141.89      137.13      2.51 o 
   9   5   0       20.72       20.72      1.02 o 
  10   5   0        0.21       -0.38      0.78 o 
  11   5   0       30.27       28.08      1.85 o 
  12   5   0        0.01       -0.02      0.82 o 
  13   5   0        1.08        1.00      1.11 o 
   0   6   0       17.90       19.35      0.90 o 
   1   6   0       58.91       57.70      0.72 o 
   2   6   0        9.87        9.17      0.70 o 
   3   6   0      133.89      141.01      2.09 o 
   4   6   0      161.97      150.36      1.86 o 
   5   6   0      195.48      207.85      2.36 o 
   6   6   0       55.02       52.96      1.24 o 
   7   6   0      141.03      140.67      2.04 o 
   8   6   0      421.60      415.91      4.14 o 
   9   6   0        6.35        6.82      0.70 o 
  10   6   0       62.41       60.81      1.93 o 
  11   6   0        1.98        1.38      0.88 o 
  12   6   0        0.06       -0.22      1.33 o 
  13   6   0       11.92       14.96      1.72 o 
   1   7   0        2.47        2.84      0.31 o 
   2   7   0      607.80      628.35      5.06 o 
   3   7   0       35.06       38.65      1.75 o 
   4   7   0       37.25       30.06      0.95 o 
   5   7   0        7.04        5.36      0.59 o 
   6   7   0       54.45       55.12      1.28 o 
   7   7   0       56.14       58.25      1.40 o 
   8   7   0      232.18      246.63      3.38 o 
   9   7   0       14.97       14.48      0.93 o 
  10   7   0       19.59       22.09      1.49 o 
  11   7   0        4.04        3.90      1.14 o 
  12   7   0        9.41       11.70      1.51 o 
  13   7   0        8.66        7.40      1.74 o 
   0   8   0      140.78      156.01      2.11 o 
   1   8   0        7.62        6.47      0.40 o 
   2   8   0       98.49      118.69      1.69 o 
   3   8   0       81.70       72.07      1.35 o 
   4   8   0        8.36        9.18      0.67 o 
   5   8   0       29.63       26.81      1.03 o 
   6   8   0       94.53       91.02      1.89 o 
   7   8   0       32.70       34.68      1.35 o 
   8   8   0        8.28       10.06      0.85 o 
   9   8   0        9.28       10.03      1.15 o 
  10   8   0        3.52        3.66      0.99 o 
  11   8   0        0.16       -0.43      0.85 o 
  12   8   0        6.01        5.24      1.75 o 
   1   9   0      163.15      171.05      2.10 o 
   2   9   0      201.83      205.24      2.56 o 
   3   9   0        6.62        5.16      0.64 o 
   4   9   0       18.60       20.19      0.95 o 
   5   9   0      192.83      197.16      2.55 o 
   6   9   0       43.85       38.06      1.30 o 
   7   9   0       36.40       38.74      1.34 o 
   8   9   0       16.18       20.06      1.08 o 
   9   9   0        1.84        1.65      0.91 o 
  10   9   0        0.93       -0.06      0.87 o 
  11   9   0        0.06        1.28      0.97 o 
  12   9   0        1.65        2.05      1.15 o 
   0  10   0      292.93      304.74      5.77 o 
   1  10   0      149.60      144.53      2.91 o 
   2  10   0       59.72       52.43      1.45 o 
   3  10   0        1.77        1.31      0.58 o 
   4  10   0        6.26        8.06      0.75 o 
   5  10   0       10.84       10.02      0.84 o 
   6  10   0       28.09       26.38      1.25 o 
   7  10   0      106.12       92.98      1.92 o 
   8  10   0      111.33      108.78      2.12 o 
   9  10   0       15.12       15.40      1.31 o 
  10  10   0        1.21        1.87      1.07 o 
  11  10   0        2.06        1.93      1.15 o 
   1  11   0        4.53        1.26      0.80 o 
   2  11   0       20.85       26.76      1.47 o 
   3  11   0        6.54       11.74      0.85 o 
   4  11   0       40.48       33.94      1.63 o 
   5  11   0       12.92       13.79      0.93 o 
   6  11   0        0.18        0.70      0.65 o 
   7  11   0       22.56       24.62      1.26 o 
   8  11   0        2.14        4.26      1.01 o 
   9  11   0        0.09        0.01      0.90 o 
  10  11   0        0.54        1.74      1.19 o 
   0  12   0       42.65       55.09      3.11 o 
   1  12   0        9.93        8.89      1.06 o 
   2  12   0       85.06       72.99      2.12 o 
   3  12   0       12.72       18.06      1.70 o 
   4  12   0        0.40        1.65      0.66 o 
   5  12   0        5.77        9.56      0.90 o 
   6  12   0        0.19       -0.63      0.63 o 
   7  12   0        2.58        1.59      0.75 o 
   8  12   0        5.42        3.18      1.27 o 
   9  12   0        0.07       -0.52      1.07 o 
  10  12   0        2.33        1.59      1.28 o 
   1  13   0        0.24        0.78      0.85 o 
   2  13   0       43.17       36.37      3.03 o 
   3  13   0       29.71       26.27      1.63 o 
   4  13   0        7.20        6.38      1.39 o 
   5  13   0        2.48        1.98      0.96 o 
   6  13   0        6.90        5.99      0.93 o 
   7  13   0        6.08        6.13      1.28 o 
   8  13   0        0.60        1.07      1.11 o 
   9  13   0        0.02       -0.77      1.10 o 
   0  14   0        0.24        0.73      1.43 o 
   1  14   0        0.08       -0.73      1.08 o 
   2  14   0       16.59       20.23      2.41 o 
   3  14   0        1.71        0.39      1.08 o 
   4  14   0        0.81        0.68      1.10 o 
   5  14   0        0.00       -0.40      1.31 o 
   6  14   0        0.11       -1.82      1.82 o 
   7  14   0        2.42        3.86      2.14 o 
   8  14   0        6.38        5.98      1.74 o 
   1  15   0        0.05        2.09      1.43 o 
   2  15   0        2.06        1.08      3.32 o 
   3  15   0        0.04        0.43      1.43 o 
   4  15   0       13.01       11.68      1.97 o 
   5  15   0        2.14        2.49      1.59 o 
   6  15   0        0.17       -1.82      1.82 o 
   0  16   0        5.00       10.08      3.00 o 
   1  16   0        3.37        4.41      2.14 o 
   2  16   0        8.64       10.31      2.12 o 
   3  16   0        0.15        0.64      1.67 o 
   4  16   0        0.38        0.26      1.59 o 
 -14   1   1        0.29        0.32      1.36 o 
 -13   1   1        2.93        2.15      0.71 o 
 -12   1   1       51.70       49.73      1.29 o 
 -11   1   1       58.96       54.33      1.34 o 
 -10   1   1      129.07      119.71      1.90 o 
  -9   1   1      372.62      347.27      3.27 o 
  -8   1   1       31.73       30.47      1.03 o 
  -7   1   1       58.38       56.41      1.21 o 
  -6   1   1      127.01      119.25      1.67 o 
  -5   1   1     4272.80     4495.50     29.97 o 
  -4   1   1      148.05      142.21      1.49 o 
  -3   1   1     1247.40     1200.05      8.33 o 
  -2   1   1     2542.33     2529.44     16.84 o 
  -1   1   1     2335.81     2209.54     36.44 o 
   0   1   1      106.88       92.75      1.21 o 
   1   1   1      800.23      800.86      6.53 o 
   2   1   1       26.57       25.50      0.67 o 
   3   1   1      358.63      336.93      2.85 o 
   4   1   1      192.88      188.66      1.91 o 
   5   1   1      538.74      528.73      4.16 o 
   6   1   1        2.90        5.26      0.41 o 
   7   1   1       13.18       12.11      0.62 o 
   8   1   1       52.06       48.57      1.44 o 
   9   1   1       60.82       60.94      1.37 o 
  10   1   1      548.12      554.77      5.36 o 
  11   1   1        0.03        0.59      0.76 o 
  12   1   1       12.07       12.01      0.80 o 
  13   1   1        0.18        2.02      1.34 o 
  14   1   1        3.10        4.47      1.93 o 
 -14   2   1       39.26       47.49      2.18 o 
 -13   2   1        0.02        1.41      0.82 o 
 -12   2   1       20.33       21.74      1.24 o 
 -11   2   1       44.76       43.17      1.23 o 
 -10   2   1        3.25        4.38      0.60 o 
  -9   2   1       98.47       97.67      1.56 o 
  -8   2   1       74.52       75.95      1.13 o 
  -7   2   1        4.69        6.49      0.42 o 
  -6   2   1      102.83      101.32      1.17 o 
  -5   2   1      151.97      157.06      1.51 o 
  -4   2   1      430.78      407.29      3.61 o 
  -3   2   1       64.45       63.77      0.87 o 
  -2   2   1      214.11      213.74      1.97 o 
  -1   2   1       14.79        4.77      0.32 o 
   0   2   1     1900.47     1902.77     15.57 o 
   1   2   1    24739.40    25687.83    238.78 o 
   2   2   1       57.93       63.02      0.70 o 
   3   2   1      593.15      597.48      4.04 o 
   4   2   1       23.47       28.27      0.51 o 
   5   2   1      224.86      235.05      1.96 o 
   6   2   1       13.53       12.73      0.45 o 
   7   2   1       51.49       53.95      0.87 o 
   8   2   1        0.00        0.12      0.35 o 
   9   2   1        0.83        1.69      0.44 o 
  10   2   1       20.01       19.86      0.92 o 
  11   2   1       12.38       13.68      2.44 o 
  12   2   1       11.00        8.98      1.10 o 
  13   2   1        1.26        1.13      1.28 o 
 -14   3   1       12.61       12.80      1.65 o 
 -13   3   1        0.06        1.44      1.01 o 
 -12   3   1        0.08       -0.67      0.67 o 
 -11   3   1        9.57        7.75      0.86 o 
 -10   3   1       89.99       90.35      1.93 o 
  -9   3   1       23.63       24.57      0.93 o 
  -8   3   1        0.13        0.36      0.39 o 
  -7   3   1       54.19       51.32      1.12 o 
  -6   3   1       83.38       94.77      1.33 o 
  -5   3   1      846.50      825.63      6.19 o 
  -4   3   1        0.10        0.20      0.25 o 
  -3   3   1      607.96      573.52      4.33 o 
  -2   3   1     5087.37     5107.21     37.68 o 
  -1   3   1      408.25      422.19      3.51 o 
   0   3   1     7337.25     7382.75     54.40 o 
   1   3   1     2146.56     2159.13     14.46 o 
   2   3   1     3385.74     3288.31     20.31 o 
   3   3   1       18.93       16.42      0.68 o 
   4   3   1        4.57        7.09      0.33 o 
   5   3   1     1502.42     1578.19      8.51 o 
   6   3   1      234.50      223.86      1.80 o 
   7   3   1        8.36        9.46      0.47 o 
   8   3   1      225.12      228.87      2.11 o 
   9   3   1      372.31      368.21      3.90 o 
  10   3   1        0.60        1.16      0.58 o 
  11   3   1        0.14       -0.16      0.55 o 
  12   3   1        6.75        5.79      1.52 o 
  13   3   1        7.93        9.49      3.32 o 
 -14   4   1        0.03        1.87      1.49 o 
 -13   4   1        0.75       -0.05      1.10 o 
 -12   4   1        6.14        8.02      1.29 o 
 -11   4   1        9.82        6.54      0.88 o 
 -10   4   1      217.17      209.73      3.07 o 
  -9   4   1      132.19      124.23      2.28 o 
  -8   4   1        0.65        1.17      0.47 o 
  -7   4   1       84.02       74.73      1.21 o 
  -6   4   1       14.53       13.05      0.60 o 
  -5   4   1       56.86       47.44      1.16 o 
  -4   4   1       31.29       32.47      0.73 o 
  -3   4   1       39.08       47.45      0.94 o 
  -2   4   1       40.12       43.95      0.80 o 
  -1   4   1      118.58      114.27      1.33 o 
   0   4   1      453.97      454.26      3.50 o 
   1   4   1     1572.61     1562.54      9.91 o 
   2   4   1     2450.72     2450.58     15.28 o 
   3   4   1      246.80      242.29      2.02 o 
   4   4   1       56.81       62.95      0.92 o 
   5   4   1       18.85       19.53      0.59 o 
   6   4   1       10.31        6.48      0.36 o 
   7   4   1        6.52        4.49      0.37 o 
   8   4   1      354.07      364.08      3.85 o 
   9   4   1      134.03      133.61      2.62 o 
  10   4   1       81.85       82.76      3.04 o 
  11   4   1       63.74       67.32      6.65 o 
  12   4   1        0.77       -0.96      1.06 o 
  13   4   1        1.71        3.51      1.59 o 
 -13   5   1        1.38        2.12      1.32 o 
 -12   5   1        7.99        9.26      1.32 o 
 -11   5   1        4.33        4.84      0.82 o 
 -10   5   1       52.02       50.16      2.12 o 
  -9   5   1       27.81       26.78      1.13 o 
  -8   5   1       44.53       45.51      1.25 o 
  -7   5   1       37.39       34.96      1.16 o 
  -6   5   1       20.39       19.17      0.72 o 
  -5   5   1       96.75       98.21      1.34 o 
  -4   5   1        0.40        0.33      0.30 o 
  -3   5   1       30.19       33.22      0.69 o 
  -2   5   1      726.88      748.55      5.55 o 
  -1   5   1      542.62      580.07      4.43 o 
   0   5   1       84.90       86.56      1.12 o 
   1   5   1        1.25        2.24      0.29 o 
   2   5   1       25.50       27.41      0.60 o 
   3   5   1        1.61        0.78      0.36 o 
   4   5   1        0.12       -0.16      0.38 o 
   5   5   1        0.03        0.07      0.38 o 
   6   5   1       78.80       74.69      1.32 o 
   7   5   1        2.09        2.15      0.50 o 
   8   5   1       69.54       73.59      3.62 o 
   9   5   1        9.82       11.61      1.06 o 
  10   5   1        6.44        5.73      0.91 o 
  11   5   1       14.83       17.20      2.59 o 
  12   5   1        3.19        3.93      1.43 o 
  13   5   1       13.97       12.35      2.04 o 
 -13   6   1       18.67       23.86      1.97 o 
 -12   6   1        0.37        1.55      1.17 o 
 -11   6   1       37.58       38.91      2.15 o 
 -10   6   1        3.35        4.84      0.71 o 
  -9   6   1       50.58       52.60      1.40 o 
  -8   6   1        9.14        7.98      0.77 o 
  -7   6   1        7.30        5.21      0.62 o 
  -6   6   1        3.90        4.27      0.58 o 
  -5   6   1       16.30       21.08      0.92 o 
  -4   6   1       31.66       37.20      1.05 o 
  -3   6   1      191.95      194.38      2.34 o 
  -2   6   1        6.34        3.68      0.55 o 
  -1   6   1     1051.63     1067.67      7.73 o 
   0   6   1      479.24      477.38      3.53 o 
   1   6   1      182.70      181.87      1.71 o 
   2   6   1       72.71       83.55      1.10 o 
   3   6   1     1175.58     1298.33      9.42 o 
   4   6   1        0.68        0.98      0.41 o 
   5   6   1        1.59        2.98      0.47 o 
   6   6   1       68.20       74.81      1.40 o 
   7   6   1       20.88       22.47      0.97 o 
   8   6   1      106.15      100.88      2.79 o 
   9   6   1       54.90       54.02      1.79 o 
  10   6   1        0.87       -0.23      0.80 o 
  11   6   1        1.10        1.39      0.94 o 
  12   6   1        2.62        2.36      1.36 o 
  13   6   1        8.91       13.75      2.19 o 
 -13   7   1       18.94       21.67      1.94 o 
 -12   7   1       18.22       25.80      1.98 o 
 -11   7   1        4.23        6.40      0.92 o 
 -10   7   1       59.56       59.66      1.65 o 
  -9   7   1        8.70        8.11      0.81 o 
  -8   7   1        1.15        1.23      0.60 o 
  -7   7   1      389.53      411.71      4.14 o 
  -6   7   1       10.68        9.89      0.74 o 
  -5   7   1      144.42      154.91      2.30 o 
  -4   7   1      338.75      341.31      4.10 o 
  -3   7   1      168.63      181.56      2.33 o 
  -2   7   1      586.71      616.68      4.89 o 
  -1   7   1      158.32      159.58      1.79 o 
   0   7   1      371.21      400.38      3.16 o 
   1   7   1      757.92      779.59      5.49 o 
   2   7   1      163.45      162.86      1.66 o 
   3   7   1       57.46       64.82      1.25 o 
   4   7   1        0.07        0.10      0.41 o 
   5   7   1      156.90      162.39      2.11 o 
   6   7   1      148.74      157.82      2.13 o 
   7   7   1       12.58       12.83      0.92 o 
   8   7   1       48.49       43.97      2.97 o 
   9   7   1       17.28       20.70      1.58 o 
  10   7   1       30.58       34.35      1.74 o 
  11   7   1       21.41       23.27      1.81 o 
  12   7   1        1.26        1.29      1.36 o 
 -12   8   1        4.36        3.41      1.23 o 
 -11   8   1        4.23        3.22      1.10 o 
 -10   8   1       24.13       26.12      1.33 o 
  -9   8   1        0.01       -0.28      0.60 o 
  -8   8   1       48.53       49.98      1.42 o 
  -7   8   1      883.63      864.22      7.31 o 
  -6   8   1       11.77        9.05      0.75 o 
  -5   8   1       24.19       23.84      1.02 o 
  -4   8   1       13.29       15.15      0.89 o 
  -3   8   1       81.41       89.88      1.80 o 
  -2   8   1        0.16        0.17      0.48 o 
  -1   8   1      156.25      182.72      2.74 o 
   0   8   1       64.86       64.16      1.29 o 
   1   8   1      175.13      194.30      2.38 o 
   2   8   1       24.18       28.31      1.04 o 
   3   8   1        8.61        9.57      0.67 o 
   4   8   1        0.42        1.42      0.51 o 
   5   8   1        0.07       -0.58      0.58 o 
   6   8   1        2.25        1.41      0.67 o 
   7   8   1        6.71        7.06      1.42 o 
   8   8   1      174.54      173.04      3.21 o 
   9   8   1       49.35       48.08      1.95 o 
  10   8   1        4.69        2.87      0.93 o 
  11   8   1        4.63        4.98      1.48 o 
  12   8   1        0.20        1.03      1.28 o 
 -12   9   1        3.71        4.42      1.70 o 
 -11   9   1        1.23        1.79      1.11 o 
 -10   9   1        0.69        0.11      0.66 o 
  -9   9   1        0.94       -0.05      0.63 o 
  -8   9   1       25.58       25.97      1.19 o 
  -7   9   1       83.80       98.93      2.14 o 
  -6   9   1        0.04       -0.50      0.56 o 
  -5   9   1       30.31       30.49      1.16 o 
  -4   9   1        0.73        1.28      0.62 o 
  -3   9   1       58.22       51.85      1.36 o 
  -2   9   1       16.90       19.02      0.87 o 
  -1   9   1       68.72       83.05      1.71 o 
   0   9   1        7.81        7.17      0.70 o 
   1   9   1        9.37        9.91      0.74 o 
   2   9   1      191.65      193.44      2.34 o 
   3   9   1      121.59      123.93      2.37 o 
   4   9   1        9.28        6.81      0.70 o 
   5   9   1        4.29        5.14      0.66 o 
   6   9   1        0.64        1.61      0.60 o 
   7   9   1       38.29       39.99      2.06 o 
   8   9   1       50.22       57.24      3.31 o 
   9   9   1        5.79        6.68      1.06 o 
  10   9   1        2.16       -0.12      0.85 o 
  11   9   1        1.37        1.45      1.10 o 
 -11  10   1       18.60       21.60      1.90 o 
 -10  10   1        6.06        7.16      1.70 o 
  -9  10   1        3.58        3.02      0.77 o 
  -8  10   1        3.79        3.21      0.72 o 
  -7  10   1       16.92       13.01      0.97 o 
  -6  10   1      163.58      163.47      3.36 o 
  -5  10   1      199.90      210.90      2.77 o 
  -4  10   1       37.60       39.95      1.29 o 
  -3  10   1       11.99        9.74      0.78 o 
  -2  10   1      183.21      192.60      2.42 o 
  -1  10   1       79.28       82.74      2.69 o 
   0  10   1        0.09       -0.68      0.68 o 
   1  10   1        1.18        0.39      0.52 o 
   2  10   1      145.98      131.84      2.00 o 
   3  10   1      147.67      144.12      2.15 o 
   4  10   1        0.80        1.70      0.60 o 
   5  10   1        0.19       -0.17      0.59 o 
   6  10   1       19.83       20.81      1.06 o 
   7  10   1        1.06        2.31      0.87 o 
   8  10   1        2.02        2.73      0.93 o 
   9  10   1        1.10        1.84      0.96 o 
  10  10   1        1.52        2.55      1.22 o 
  11  10   1        0.05        1.95      1.15 o 
 -10  11   1        3.84        5.64      1.32 o 
  -9  11   1        1.99        1.92      0.84 o 
  -8  11   1       15.91       17.49      1.12 o 
  -7  11   1        9.51       11.18      0.95 o 
  -6  11   1       40.16       42.14      1.47 o 
  -5  11   1       20.81       21.28      1.09 o 
  -4  11   1       19.05       19.89      1.02 o 
  -3  11   1        0.66        0.66      0.55 o 
  -2  11   1      101.43      110.65      2.54 o 
  -1  11   1      157.40      155.37      3.41 o 
   0  11   1       24.42       28.21      1.44 o 
   1  11   1        6.35        8.76      1.33 o 
   2  11   1       44.17       36.65      1.66 o 
   3  11   1      101.27      101.12      1.84 o 
   4  11   1       56.92       61.26      1.60 o 
   5  11   1       30.27       32.39      1.28 o 
   6  11   1        4.15        2.23      0.90 o 
   7  11   1        6.57        9.90      1.15 o 
   8  11   1        0.46        1.13      0.88 o 
   9  11   1        5.72        7.26      1.76 o 
  10  11   1        5.92        6.70      1.40 o 
 -10  12   1        2.95        3.85      1.28 o 
  -9  12   1        3.25        5.66      1.64 o 
  -8  12   1        1.36        0.90      0.86 o 
  -7  12   1        5.31        3.33      0.81 o 
  -6  12   1       16.78       13.23      1.08 o 
  -5  12   1       17.51       11.77      0.95 o 
  -4  12   1        1.73        1.84      0.87 o 
  -3  12   1       56.53       57.10      2.10 o 
  -2  12   1       29.11       25.38      1.49 o 
  -1  12   1       19.94       13.77      1.19 o 
   0  12   1       15.61       13.93      1.26 o 
   1  12   1       14.75       11.69      1.14 o 
   2  12   1        9.26        6.14      0.99 o 
   3  12   1        3.05       -0.48      0.80 o 
   4  12   1        0.03        0.73      0.65 o 
   5  12   1        1.66        2.31      0.70 o 
   6  12   1        0.19        0.15      0.82 o 
   7  12   1       32.20       34.48      1.84 o 
   8  12   1        9.42       10.73      1.52 o 
   9  12   1        0.55        2.57      1.19 o 
  -9  13   1        0.37        1.71      1.19 o 
  -8  13   1        1.28        1.23      0.98 o 
  -7  13   1        0.34        0.00      0.91 o 
  -6  13   1        0.73        2.11      0.82 o 
  -5  13   1        8.10       11.30      1.27 o 
  -4  13   1        0.10       -0.80      0.96 o 
  -3  13   1       47.45       42.65      1.95 o 
  -2  13   1        0.04       -0.23      0.91 o 
  -1  13   1        0.49        2.78      0.93 o 
   0  13   1        0.26       -0.40      0.84 o 
   1  13   1        2.30        1.56      0.88 o 
   2  13   1        7.78       10.34      1.18 o 
   3  13   1       39.82       41.91      1.90 o 
   4  13   1        2.32        2.19      1.49 o 
   5  13   1        6.54        3.40      1.61 o 
   6  13   1        4.78        4.10      1.19 o 
   7  13   1        1.44        1.86      1.10 o 
   8  13   1       13.67       13.12      1.60 o 
  -8  14   1        0.21        0.69      1.08 o 
  -7  14   1        2.65        4.87      1.65 o 
  -6  14   1        0.01       -0.32      1.43 o 
  -5  14   1        5.66        6.17      1.74 o 
  -4  14   1        2.55        3.90      1.19 o 
  -3  14   1        3.53        6.14      1.17 o 
  -2  14   1        0.09        0.19      0.96 o 
  -1  14   1        1.70       -0.58      1.30 o 
   0  14   1        1.79        1.14      1.27 o 
   1  14   1        1.94        3.33      1.06 o 
   2  14   1        1.72        1.25      0.91 o 
   3  14   1        4.82        6.26      1.40 o 
   4  14   1        0.49        0.37      1.07 o 
   5  14   1        9.93       11.15      2.57 o 
   6  14   1       17.99       13.93      2.79 o 
   7  14   1        0.04        0.00      2.14 o 
  -6  15   1        1.01        5.55      1.80 o 
  -5  15   1        0.27        1.39      1.61 o 
  -4  15   1       10.28        8.68      1.89 o 
  -3  15   1        4.83        6.24      1.80 o 
  -2  15   1        0.16        0.75      1.59 o 
  -1  15   1        2.72        1.24      2.89 o 
   0  15   1        0.00        1.59      1.43 o 
   1  15   1        0.30       -0.63      1.43 o 
   2  15   1       11.80        9.56      1.52 o 
   3  15   1       10.28       11.04      1.97 o 
   4  15   1        2.62        3.22      1.67 o 
   5  15   1        1.53        1.93      2.14 o 
   6  15   1        2.51        5.57      2.36 o 
  -4  16   1        9.55        8.90      2.25 o 
  -3  16   1        7.47        8.37      2.14 o 
  -2  16   1        1.90        5.13      1.89 o 
  -1  16   1        1.34        2.19      1.74 o 
   0  16   1        0.11        0.08      1.59 o 
   1  16   1        2.13        0.56      1.59 o 
   2  16   1        1.44        3.86      1.67 o 
   3  16   1        0.09        1.07      2.14 o 
   4  16   1        0.12       -2.14      2.14 o 
 -14   0   2       76.45       84.12      3.56 o 
 -13   0   2        1.44        5.26      1.03 o 
 -12   0   2        4.09        3.41      0.85 o 
 -11   0   2       40.39       38.45      1.69 o 
 -10   0   2       63.35       60.76      1.98 o 
  -9   0   2       38.09       42.47      1.77 o 
  -8   0   2      110.21       88.64      2.19 o 
  -7   0   2     1101.00     1086.24     15.90 o 
  -6   0   2     1679.08     1658.14     20.55 o 
  -5   0   2      781.08      728.81      9.82 o 
  -4   0   2     1808.93     1621.86     19.70 o 
  -3   0   2      318.06      308.80      4.56 o 
  -2   0   2     4121.33     3926.74     52.99 o 
  -1   0   2      479.78      473.34      4.28 o 
   0   0   2     2031.14     2096.59     21.34 o 
   1   0   2    12395.58    12940.49    172.92 o 
   2   0   2     2390.56     2314.72     21.89 o 
   3   0   2      166.73      169.56      2.14 o 
   4   0   2      647.42      607.19     11.83 o 
   5   0   2      155.58      185.94      2.72 o 
   6   0   2      283.51      274.84      3.76 o 
   7   0   2      285.82      277.06      5.16 o 
   8   0   2        0.74        0.51      0.98 o 
   9   0   2      420.51      448.33      7.74 o 
  10   0   2      114.29      129.12      2.65 o 
  11   0   2      162.90      168.79      3.23 o 
  12   0   2        0.01       -0.36      0.71 o 
  13   0   2        1.72        2.36      1.07 o 
 -14   1   2       21.97       28.38      1.44 o 
 -13   1   2       18.15       16.08      1.11 o 
 -12   1   2        0.15        0.51      0.52 o 
 -11   1   2        0.04        0.07      0.49 o 
 -10   1   2       41.95       30.89      1.28 o 
  -9   1   2       24.45       20.86      1.05 o 
  -8   1   2      102.38       99.68      1.78 o 
  -7   1   2        0.63        1.09      0.32 o 
  -6   1   2      125.26      106.39      2.30 o 
  -5   1   2     1976.95     1885.11     14.46 o 
  -4   1   2     2222.29     2288.19     15.66 o 
  -3   1   2     1358.11     1227.96      8.63 o 
  -2   1   2      336.37      347.09      2.81 o 
  -1   1   2      548.83      520.30      4.22 o 
   0   1   2     2847.29     2799.28     30.42 o 
   1   1   2     5047.07     4937.67     37.39 o 
   2   1   2      797.70      809.91      6.30 o 
   3   1   2        7.63        9.31      0.39 o 
   4   1   2       64.71       57.88      0.77 o 
   5   1   2        8.38       10.04      0.58 o 
   6   1   2       58.27       61.85      1.08 o 
   7   1   2       39.52       41.05      1.02 o 
   8   1   2        8.21        9.32      0.80 o 
   9   1   2        1.79        1.71      0.57 o 
  10   1   2      323.00      345.23      3.98 o 
  11   1   2       69.45       76.59      1.75 o 
  12   1   2        0.02       -0.10      0.71 o 
  13   1   2        7.87        7.13      1.14 o 
 -14   2   2        1.06        0.80      0.77 o 
 -13   2   2        5.53        5.00      0.80 o 
 -12   2   2        4.57        4.11      0.80 o 
 -11   2   2        0.06       -0.14      0.50 o 
 -10   2   2       79.29       65.50      2.20 o 
  -9   2   2       16.19       15.75      0.95 o 
  -8   2   2      212.52      191.63      2.57 o 
  -7   2   2      226.46      220.80      3.84 o 
  -6   2   2       38.98       42.14      1.21 o 
  -5   2   2       51.30       43.26      0.90 o 
  -4   2   2     2126.10     2095.06     14.42 o 
  -3   2   2       26.29       27.50      0.75 o 
  -2   2   2      329.73      295.35      2.75 o 
  -1   2   2      728.55      704.14      5.59 o 
   0   2   2     1006.93      914.32      7.89 o 
   1   2   2     1451.70     1453.02     13.47 o 
   2   2   2        9.36       10.58      0.37 o 
   3   2   2      135.52      158.70      1.42 o 
   4   2   2      417.92      425.33      3.16 o 
   5   2   2       73.28       78.35      1.19 o 
   6   2   2       24.44       23.68      0.78 o 
   7   2   2      105.75      106.03      1.45 o 
   8   2   2        1.53        0.98      0.61 o 
   9   2   2       17.73       16.67      0.93 o 
  10   2   2       30.88       29.22      1.21 o 
  11   2   2       71.35       72.83      2.12 o 
  12   2   2        0.18        1.22      0.74 o 
  13   2   2        0.03       -0.59      0.92 o 
 -14   3   2        0.23        0.25      0.77 o 
 -13   3   2        1.08        0.77      0.82 o 
 -12   3   2       13.24       12.27      1.07 o 
 -11   3   2        6.53        4.46      0.82 o 
 -10   3   2        6.89        7.00      1.14 o 
  -9   3   2      863.83      818.46      7.47 o 
  -8   3   2      332.13      315.56      4.01 o 
  -7   3   2       79.05       76.13      1.38 o 
  -6   3   2        2.58        2.78      0.40 o 
  -5   3   2      271.17      258.60      2.55 o 
  -4   3   2     1436.57     1482.22     10.50 o 
  -3   3   2       53.83       39.78      0.99 o 
  -2   3   2      412.94      397.64      3.52 o 
  -1   3   2      928.59      941.80      7.98 o 
   0   3   2      200.67      209.74      1.88 o 
   1   3   2     1940.70     1859.42     12.63 o 
   2   3   2      846.64      902.68      5.92 o 
   3   3   2      308.89      325.66      2.32 o 
   4   3   2      356.90      334.09      2.85 o 
   5   3   2      115.07      132.20      1.58 o 
   6   3   2      242.74      235.75      2.68 o 
   7   3   2       92.02       91.69      3.38 o 
   8   3   2       29.34       33.16      1.03 o 
   9   3   2       60.74       62.08      2.60 o 
  10   3   2       50.28       48.11      1.70 o 
  11   3   2       35.22       39.64      2.43 o 
  12   3   2       11.90       12.17      1.93 o 
  13   3   2        0.60        0.42      0.91 o 
 -13   4   2        1.89        3.06      0.86 o 
 -12   4   2        0.39       -0.30      0.67 o 
 -11   4   2       26.45       24.57      1.32 o 
 -10   4   2       12.54       13.72      1.12 o 
  -9   4   2       22.77       26.80      1.67 o 
  -8   4   2        6.79        6.18      0.60 o 
  -7   4   2      223.78      212.93      2.45 o 
  -6   4   2       18.78       21.87      0.82 o 
  -5   4   2      247.65      258.89      2.57 o 
  -4   4   2      156.28      169.64      1.87 o 
  -3   4   2      132.61      134.85      1.57 o 
  -2   4   2     1370.88     1381.20     10.62 o 
  -1   4   2        6.85        7.14      0.44 o 
   0   4   2      663.33      635.17      4.74 o 
   1   4   2      601.07      560.74      3.95 o 
   2   4   2        0.02       -0.24      0.24 o 
   3   4   2      268.70      280.08      2.34 o 
   4   4   2      500.30      571.18      3.88 o 
   5   4   2      527.79      527.20      4.16 o 
   6   4   2        1.06        1.38      0.37 o 
   7   4   2      136.31      136.11      1.88 o 
   8   4   2        7.76        6.97      0.91 o 
   9   4   2        2.86        3.76      0.94 o 
  10   4   2        0.01       -0.47      0.68 o 
  11   4   2        0.17        0.15      0.94 o 
  12   4   2        5.35        4.61      1.67 o 
  13   4   2        1.69        1.16      3.11 o 
 -13   5   2       15.35       16.15      1.32 o 
 -12   5   2        1.76        1.66      0.80 o 
 -11   5   2        0.62        0.05      0.70 o 
 -10   5   2       13.84       14.01      1.17 o 
  -9   5   2      123.27      108.33      2.31 o 
  -8   5   2       55.55       51.46      1.45 o 
  -7   5   2       19.16       16.60      0.92 o 
  -6   5   2      173.63      168.93      2.03 o 
  -5   5   2        0.01        0.02      0.35 o 
  -4   5   2      127.32      151.30      1.93 o 
  -3   5   2       74.58       79.29      1.30 o 
  -2   5   2      399.19      423.24      3.52 o 
  -1   5   2       13.11       10.96      0.54 o 
   0   5   2        0.03        1.49      0.33 o 
   1   5   2      113.01      127.32      1.46 o 
   2   5   2      628.68      641.92      4.56 o 
   3   5   2      816.72      838.37      5.78 o 
   4   5   2      250.42      262.25      2.15 o 
   5   5   2        0.71        1.08      0.33 o 
   6   5   2      140.30      162.17      2.30 o 
   7   5   2       43.27       44.06      2.41 o 
   8   5   2       22.95       18.06      0.99 o 
   9   5   2        0.01        0.05      0.58 o 
  10   5   2        0.46        1.09      1.39 o 
  11   5   2       18.06       17.71      2.04 o 
  12   5   2        0.53        0.75      1.36 o 
 -13   6   2        5.14        3.50      0.95 o 
 -12   6   2        0.69        1.99      0.79 o 
 -11   6   2       11.13       10.37      1.30 o 
 -10   6   2       44.13       42.66      1.42 o 
  -9   6   2        3.26        2.08      0.89 o 
  -8   6   2        0.75       -0.52      0.52 o 
  -7   6   2      192.12      176.38      2.59 o 
  -6   6   2      144.01      139.07      2.19 o 
  -5   6   2        8.27        8.86      0.80 o 
  -4   6   2      246.50      264.78      2.65 o 
  -3   6   2        8.21        5.89      0.48 o 
  -2   6   2       69.96       65.04      1.26 o 
  -1   6   2       48.00       50.97      0.99 o 
   0   6   2       86.88       71.28      1.39 o 
   1   6   2      252.20      274.69      2.56 o 
   2   6   2      197.79      176.23      1.77 o 
   3   6   2     1126.01     1113.68      7.55 o 
   4   6   2      103.89      108.66      1.54 o 
   5   6   2       30.01       28.24      1.01 o 
   6   6   2       16.23       17.63      1.45 o 
   7   6   2       28.87       30.26      1.44 o 
   8   6   2        8.99        8.07      0.93 o 
   9   6   2       21.98       21.64      1.61 o 
  10   6   2        1.31        0.32      1.18 o 
  11   6   2        2.04        0.16      1.13 o 
  12   6   2        3.44        4.50      1.67 o 
 -13   7   2        0.37        0.92      1.10 o 
 -12   7   2        1.14        2.17      0.88 o 
 -11   7   2       31.57       35.35      1.46 o 
 -10   7   2       42.45       42.19      1.48 o 
  -9   7   2       11.79       15.41      1.09 o 
  -8   7   2       10.60       10.96      1.04 o 
  -7   7   2        1.83        1.37      0.63 o 
  -6   7   2       13.21       15.52      0.95 o 
  -5   7   2       60.03       55.40      1.42 o 
  -4   7   2      241.57      252.64      3.03 o 
  -3   7   2       41.06       33.83      0.95 o 
  -2   7   2       11.07       13.89      0.65 o 
  -1   7   2      632.50      697.15      6.58 o 
   0   7   2        4.11        6.23      0.52 o 
   1   7   2      134.38      129.30      1.63 o 
   2   7   2       37.21       42.44      0.90 o 
   3   7   2      569.59      564.21      4.74 o 
   4   7   2        2.35        2.18      0.52 o 
   5   7   2       28.13       27.50      1.08 o 
   6   7   2        0.51        1.32      0.95 o 
   7   7   2        0.69        1.36      0.77 o 
   8   7   2        1.93        1.27      0.77 o 
   9   7   2       22.24       23.51      1.49 o 
  10   7   2        2.10        2.77      2.04 o 
  11   7   2        3.06        4.93      1.67 o 
  12   7   2        0.82        0.17      1.59 o 
 -12   8   2       42.21       57.44      2.41 o 
 -11   8   2       20.12       20.34      1.34 o 
 -10   8   2       49.81       52.19      1.61 o 
  -9   8   2       61.18       64.42      1.67 o 
  -8   8   2       15.10       18.33      1.14 o 
  -7   8   2       71.12       72.78      2.26 o 
  -6   8   2        0.56        0.99      0.64 o 
  -5   8   2        0.52        1.20      0.63 o 
  -4   8   2        0.13       -0.07      0.50 o 
  -3   8   2       36.55       39.16      1.18 o 
  -2   8   2       19.36       20.19      0.92 o 
  -1   8   2       65.31       63.98      1.85 o 
   0   8   2        1.16        1.13      0.46 o 
   1   8   2      221.89      252.23      2.57 o 
   2   8   2        9.28        6.79      0.64 o 
   3   8   2      239.36      221.68      2.52 o 
   4   8   2       17.76       20.35      0.97 o 
   5   8   2        4.61        5.35      0.96 o 
   6   8   2        6.86        7.45      0.96 o 
   7   8   2        0.25       -0.61      0.72 o 
   8   8   2        0.88        1.34      0.99 o 
   9   8   2        0.38        0.54      0.86 o 
  10   8   2        7.84        7.62      1.35 o 
  11   8   2        7.25        8.88      2.36 o 
 -12   9   2       30.52       36.11      2.01 o 
 -11   9   2       48.82       55.77      2.35 o 
 -10   9   2        5.10        8.85      1.04 o 
  -9   9   2        1.67        1.28      0.86 o 
  -8   9   2       10.04       10.41      0.91 o 
  -7   9   2        1.53        0.15      0.66 o 
  -6   9   2      392.56      399.72      6.50 o 
  -5   9   2        0.16        0.43      0.65 o 
  -4   9   2       45.51       44.80      1.48 o 
  -3   9   2       13.17       13.68      0.92 o 
  -2   9   2        0.00        0.30      0.52 o 
  -1   9   2        0.11        0.50      0.54 o 
   0   9   2       50.60       44.86      1.29 o 
   1   9   2       30.49       29.76      1.18 o 
   2   9   2      133.52      134.32      2.16 o 
   3   9   2      135.35      130.36      1.96 o 
   4   9   2        8.25        6.97      0.89 o 
   5   9   2       72.06       72.73      2.54 o 
   6   9   2       18.01       15.74      1.23 o 
   7   9   2        0.17       -0.29      0.74 o 
   8   9   2        0.04        0.21      0.86 o 
   9   9   2        6.05        3.48      0.99 o 
  10   9   2        2.49        2.81      1.19 o 
  11   9   2        0.21        1.30      2.04 o 
 -11  10   2        9.28        8.41      1.28 o 
 -10  10   2        0.23        0.81      0.93 o 
  -9  10   2       10.50        9.00      1.01 o 
  -8  10   2        8.86        7.58      0.88 o 
  -7  10   2        3.74        2.98      0.71 o 
  -6  10   2      265.11      250.93      3.49 o 
  -5  10   2        0.00       -0.13      0.60 o 
  -4  10   2       26.03       21.87      1.15 o 
  -3  10   2        7.00        6.58      0.79 o 
  -2  10   2        5.73        7.14      0.98 o 
  -1  10   2       48.77       47.21      3.06 o 
   0  10   2        2.94        1.25      0.79 o 
   1  10   2        3.18        1.91      0.68 o 
   2  10   2       16.61       15.27      1.01 o 
   3  10   2        2.71        4.74      0.67 o 
   4  10   2        1.82        2.56      0.74 o 
   5  10   2        3.51        2.34      0.85 o 
   6  10   2        3.02        3.26      0.91 o 
   7  10   2        2.81        1.64      0.95 o 
   8  10   2       39.45       41.99      2.93 o 
   9  10   2       48.63       51.47      2.16 o 
  10  10   2       10.18       14.47      1.72 o 
 -10  11   2        3.95        2.32      1.00 o 
  -9  11   2        1.34        0.59      0.91 o 
  -8  11   2        0.01        0.48      0.71 o 
  -7  11   2       24.61       20.25      1.15 o 
  -6  11   2        5.61        9.21      0.89 o 
  -5  11   2       22.21       25.67      1.34 o 
  -4  11   2       10.15        7.97      0.87 o 
  -3  11   2       12.18        6.44      0.79 o 
  -2  11   2       31.45       28.00      1.47 o 
  -1  11   2       30.62       26.02      1.42 o 
   0  11   2        0.16        0.14      0.82 o 
   1  11   2       28.13       32.43      1.55 o 
   2  11   2       10.96        8.94      1.03 o 
   3  11   2       26.26       28.69      1.19 o 
   4  11   2       82.23       78.32      2.17 o 
   5  11   2        1.90        2.60      0.89 o 
   6  11   2        0.54       -0.02      0.83 o 
   7  11   2       17.72       17.64      1.50 o 
   8  11   2       20.57       22.60      1.60 o 
   9  11   2       15.69       17.88      1.77 o 
  10  11   2        0.46        1.26      1.28 o 
 -10  12   2        1.75        2.04      1.23 o 
  -9  12   2        3.06        4.74      1.06 o 
  -8  12   2        0.35        0.34      0.86 o 
  -7  12   2        6.76        4.35      0.87 o 
  -6  12   2       20.77       23.17      1.58 o 
  -5  12   2       53.12       49.84      1.89 o 
  -4  12   2       28.58       26.01      1.58 o 
  -3  12   2        7.04        7.26      1.11 o 
  -2  12   2       15.62       24.48      1.50 o 
  -1  12   2       11.51       14.02      1.26 o 
   0  12   2       20.58       19.71      1.36 o 
   1  12   2        0.25       -0.51      0.89 o 
   2  12   2        1.19       -0.24      0.99 o 
   3  12   2       59.55       46.47      1.83 o 
   4  12   2        1.19        0.97      1.05 o 
   5  12   2        0.03       -0.80      0.95 o 
   6  12   2        5.58        9.24      1.17 o 
   7  12   2        0.70       -1.01      1.01 o 
   8  12   2        0.27       -0.48      1.15 o 
   9  12   2        9.80       12.03      3.09 o 
  -9  13   2        2.84        2.73      1.28 o 
  -8  13   2        0.85        0.38      0.93 o 
  -7  13   2       14.35       18.97      2.17 o 
  -6  13   2        7.11        3.10      2.25 o 
  -5  13   2       21.18       17.80      1.64 o 
  -4  13   2       42.59       45.03      2.03 o 
  -3  13   2        0.70        0.20      0.85 o 
  -2  13   2       71.35       72.70      2.32 o 
  -1  13   2        1.29        1.16      0.93 o 
   0  13   2       33.92       39.25      2.38 o 
   1  13   2        0.14       -0.25      0.84 o 
   2  13   2        0.84       -0.85      0.85 o 
   3  13   2        0.33        0.36      1.61 o 
   4  13   2       23.19       22.51      3.00 o 
   5  13   2        4.57        4.72      2.36 o 
   6  13   2        9.11       10.15      1.44 o 
   7  13   2        0.88        0.59      1.15 o 
   8  13   2        0.00        0.73      1.28 o 
  -7  14   2        5.26        5.50      1.89 o 
  -6  14   2        0.85        0.43      1.36 o 
  -5  14   2        5.32        4.31      1.59 o 
  -4  14   2       36.16       35.80      2.88 o 
  -3  14   2       16.00       19.01      1.86 o 
  -2  14   2      118.94      116.07      3.38 o 
  -1  14   2        3.84        4.04      1.08 o 
   0  14   2        1.92        2.07      1.01 o 
   1  14   2       20.16       15.82      1.63 o 
   2  14   2       10.80        9.42      1.39 o 
   3  14   2       12.43        8.79      2.57 o 
   4  14   2        0.22       -1.93      1.93 o 
   5  14   2        0.13        0.00      1.71 o 
   6  14   2        0.74       -1.93      1.93 o 
   7  14   2        0.14        1.71      2.36 o 
  -6  15   2        0.35       -0.55      1.54 o 
  -5  15   2        0.24        2.01      1.59 o 
  -4  15   2        0.00        0.75      1.52 o 
  -3  15   2        9.62       12.75      2.12 o 
  -2  15   2        0.26        2.11      3.22 o 
  -1  15   2        0.14       -0.05      1.34 o 
   0  15   2        1.55        4.31      1.59 o 
   1  15   2        1.33        0.24      1.15 o 
   2  15   2        2.55        2.43      1.59 o 
   3  15   2        2.29        1.71      2.36 o 
   4  15   2        1.65        2.79      2.36 o 
   5  15   2        0.05        1.29      2.36 o 
  -3  16   2       14.22       10.09      2.04 o 
  -2  16   2        2.50        1.09      1.65 o 
  -1  16   2        0.56        1.77      1.65 o 
   0  16   2        0.02       -2.15      2.25 o 
   1  16   2        5.42        6.65      1.95 o 
   2  16   2        1.18        3.64      2.57 o 
   3  16   2       10.50        7.29      2.79 o 
 -14   1   3        0.07        0.19      0.78 o 
 -13   1   3        7.02        6.79      0.87 o 
 -12   1   3        0.99        0.65      0.62 o 
 -11   1   3        6.91        4.46      0.86 o 
 -10   1   3       24.75       25.26      1.13 o 
  -9   1   3       81.90       70.16      1.69 o 
  -8   1   3      438.18      403.09      4.32 o 
  -7   1   3       83.00       79.08      1.57 o 
  -6   1   3      125.53      118.53      1.97 o 
  -5   1   3        2.69        4.12      0.45 o 
  -4   1   3      390.46      421.09      3.64 o 
  -3   1   3      349.78      352.20      3.07 o 
  -2   1   3      121.90      118.01      1.35 o 
  -1   1   3      871.29      885.76      6.38 o 
   0   1   3       80.65       87.11      1.28 o 
   1   1   3       15.60       19.78      0.48 o 
   2   1   3      141.07      158.88      1.80 o 
   3   1   3      268.69      286.56      2.81 o 
   4   1   3      700.35      708.65      5.83 o 
   5   1   3       10.65       14.00      0.72 o 
   6   1   3       32.83       35.74      1.42 o 
   7   1   3        0.91        0.99      0.84 o 
   8   1   3       22.15       25.22      1.38 o 
   9   1   3       53.90       58.03      1.95 o 
  10   1   3        0.69        1.11      0.65 o 
  11   1   3      162.08      170.67      3.11 o 
  12   1   3        2.48        2.82      0.84 o 
  13   1   3        0.01        0.51      0.77 o 
 -14   2   3       39.93       45.50      1.78 o 
 -13   2   3       19.51       23.87      1.31 o 
 -12   2   3       21.44       21.00      1.28 o 
 -11   2   3       87.99       75.19      1.94 o 
 -10   2   3        1.35        1.14      0.63 o 
  -9   2   3       11.43       15.81      0.96 o 
  -8   2   3       14.60       11.57      0.84 o 
  -7   2   3       11.43       10.36      0.72 o 
  -6   2   3      394.94      369.25      3.48 o 
  -5   2   3      794.78      778.29      6.10 o 
  -4   2   3       27.54       30.11      0.79 o 
  -3   2   3        0.01       -0.03      0.28 o 
  -2   2   3      144.65      159.64      1.69 o 
  -1   2   3      981.10     1063.24      7.59 o 
   0   2   3      186.45      186.64      2.03 o 
   1   2   3     1839.64     1889.18     12.87 o 
   2   2   3      197.39      207.57      2.21 o 
   3   2   3       65.28       72.57      1.19 o 
   4   2   3       25.67       27.58      1.15 o 
   5   2   3      269.41      273.89      2.85 o 
   6   2   3       98.87      105.01      2.24 o 
   7   2   3        0.41        0.93      0.64 o 
   8   2   3       80.21       74.50      1.89 o 
   9   2   3       21.36       22.31      1.23 o 
  10   2   3       48.74       52.05      1.70 o 
  11   2   3        0.88        0.91      1.78 o 
  12   2   3       49.85       45.56      1.74 o 
 -13   3   3        2.51        4.15      0.92 o 
 -12   3   3        2.14        0.77      0.77 o 
 -11   3   3       39.23       28.08      1.58 o 
 -10   3   3       28.72       26.32      1.24 o 
  -9   3   3       32.50       22.87      1.13 o 
  -8   3   3      119.83      115.12      2.04 o 
  -7   3   3        5.00        2.79      0.48 o 
  -6   3   3       10.20        7.02      0.55 o 
  -5   3   3       20.13       22.84      1.10 o 
  -4   3   3       46.43       51.39      1.24 o 
  -3   3   3      392.49      419.86      3.59 o 
  -2   3   3       22.95       19.80      0.68 o 
  -1   3   3       58.78       70.54      1.16 o 
   0   3   3     1178.80     1183.89      8.44 o 
   1   3   3      185.14      196.07      1.92 o 
   2   3   3      494.57      437.50     10.01 o 
   3   3   3      293.55      271.40      2.81 o 
   4   3   3       51.91       59.32      1.19 o 
   5   3   3        4.50        6.68      0.72 o 
   6   3   3        1.62        1.99      0.58 o 
   7   3   3       19.96       19.63      1.10 o 
   8   3   3       19.34       21.01      1.20 o 
   9   3   3        0.05        0.17      0.68 o 
  10   3   3       40.22       43.22      1.80 o 
  11   3   3        6.90       10.82      1.79 o 
  12   3   3       16.92       17.73      1.49 o 
 -13   4   3        0.73       -0.75      0.78 o 
 -12   4   3        0.02       -0.03      0.77 o 
 -11   4   3        9.35       10.75      1.15 o 
 -10   4   3        0.74       -0.53      0.61 o 
  -9   4   3      361.99      326.60      4.01 o 
  -8   4   3      108.61       97.82      1.74 o 
  -7   4   3      115.58      114.39      1.80 o 
  -6   4   3       27.34       26.44      0.92 o 
  -5   4   3        0.45        0.96      0.37 o 
  -4   4   3       24.62       22.93      0.80 o 
  -3   4   3      280.35      288.69      2.74 o 
  -2   4   3       22.87       26.93      0.82 o 
  -1   4   3      250.48      271.09      2.80 o 
   0   4   3      105.69      105.51      1.24 o 
   1   4   3      550.96      551.00      3.98 o 
   2   4   3     1152.91     1213.83      8.67 o 
   3   4   3       78.03       83.22      1.27 o 
   4   4   3        1.36        0.70      0.38 o 
   5   4   3       25.36       25.30      0.96 o 
   6   4   3        0.13        0.50      0.45 o 
   7   4   3        0.00        0.24      0.84 o 
   8   4   3        5.51        5.31      0.94 o 
   9   4   3        1.88        2.13      0.80 o 
  10   4   3        9.64        8.79      1.36 o 
  11   4   3        3.08        3.56      1.29 o 
  12   4   3       13.71       15.55      1.47 o 
 -13   5   3        0.32       -0.43      0.79 o 
 -12   5   3        0.01        1.22      0.88 o 
 -11   5   3        0.34       -0.50      1.19 o 
 -10   5   3        0.00        0.02      0.69 o 
  -9   5   3      191.94      191.65      2.93 o 
  -8   5   3       86.17       75.58      1.78 o 
  -7   5   3       75.98       77.63      1.72 o 
  -6   5   3       10.72        9.11      0.64 o 
  -5   5   3        9.81       11.80      0.70 o 
  -4   5   3      131.46      142.93      1.82 o 
  -3   5   3      617.32      668.11      5.84 o 
  -2   5   3       28.89       22.81      0.83 o 
  -1   5   3       43.50       50.32      1.00 o 
   0   5   3     1051.12     1087.73      7.93 o 
   1   5   3        0.64        1.67      0.35 o 
   2   5   3        3.85        4.27      0.40 o 
   3   5   3       20.35       17.72      0.75 o 
   4   5   3        1.27        1.39      0.53 o 
   5   5   3       15.35       17.98      0.88 o 
   6   5   3       14.14       14.07      1.02 o 
   7   5   3        9.33        8.39      1.07 o 
   8   5   3       14.32       13.85      1.22 o 
   9   5   3        0.93        1.06      0.78 o 
  10   5   3        1.35        1.47      0.84 o 
  11   5   3        0.23       -0.15      0.84 o 
  12   5   3        0.73        0.96      1.52 o 
 -13   6   3        5.02        4.64      1.03 o 
 -12   6   3       13.90       15.81      1.27 o 
 -11   6   3        2.28        3.62      0.93 o 
 -10   6   3       27.04       27.34      1.38 o 
  -9   6   3      290.41      287.16      4.58 o 
  -8   6   3       17.10       17.34      1.07 o 
  -7   6   3      225.41      217.94      3.01 o 
  -6   6   3      509.93      490.48      5.05 o 
  -5   6   3       13.21       15.53      0.84 o 
  -4   6   3       19.58       20.62      0.87 o 
  -3   6   3      153.50      142.54      1.83 o 
  -2   6   3       91.02       91.19      1.83 o 
  -1   6   3      127.51      136.11      1.72 o 
   0   6   3        1.87        2.31      0.43 o 
   1   6   3       85.76       86.56      1.32 o 
   2   6   3      329.52      320.45      2.93 o 
   3   6   3      206.61      204.74      2.46 o 
   4   6   3        4.49        3.16      0.63 o 
   5   6   3       30.69       36.57      2.79 o 
   6   6   3       12.69       12.20      0.89 o 
   7   6   3        0.03       -0.31      0.57 o 
   8   6   3       59.20       59.18      3.89 o 
   9   6   3        8.42        8.34      1.16 o 
  10   6   3        0.01       -0.64      1.71 o 
  11   6   3        0.23       -0.91      1.28 o 
  12   6   3        9.43       13.49      2.79 o 
 -12   7   3        0.04       -0.08      0.80 o 
 -11   7   3        9.56        8.69      1.17 o 
 -10   7   3       77.49       76.64      1.99 o 
  -9   7   3        8.98        8.43      0.92 o 
  -8   7   3       27.42       22.63      1.24 o 
  -7   7   3      175.64      171.99      3.06 o 
  -6   7   3      297.08      289.28      5.70 o 
  -5   7   3      101.03       94.64      1.88 o 
  -4   7   3        0.02        0.18      0.55 o 
  -3   7   3        0.20        0.70      0.46 o 
  -2   7   3      319.13      350.66      3.34 o 
  -1   7   3       12.47       12.42      0.68 o 
   0   7   3        2.44        1.66      0.44 o 
   1   7   3       26.38       23.54      0.84 o 
   2   7   3        0.21        0.32      0.45 o 
   3   7   3      409.16      414.10      4.62 o 
   4   7   3        2.23        0.79      0.87 o 
   5   7   3        0.15        1.14      0.87 o 
   6   7   3       44.55       45.39      1.63 o 
   7   7   3        0.00        0.80      0.75 o 
   8   7   3        3.23        2.68      1.21 o 
   9   7   3       10.29        8.97      2.36 o 
  10   7   3        0.00       -0.66      1.28 o 
  11   7   3       21.59       16.71      3.22 o 
 -12   8   3        1.64        2.07      1.21 o 
 -11   8   3        8.23       10.26      1.26 o 
 -10   8   3       38.86       42.17      1.98 o 
  -9   8   3       21.98       21.22      1.27 o 
  -8   8   3        9.03        9.66      0.96 o 
  -7   8   3        3.21        2.76      0.72 o 
  -6   8   3      159.82      160.86      2.62 o 
  -5   8   3      227.58      221.31      3.05 o 
  -4   8   3        3.81        4.06      0.65 o 
  -3   8   3       11.74       13.78      0.91 o 
  -2   8   3       33.46       36.74      1.09 o 
  -1   8   3       34.58       38.30      1.40 o 
   0   8   3       44.81       47.35      1.16 o 
   1   8   3       17.01       15.97      0.76 o 
   2   8   3       78.91       85.57      1.66 o 
   3   8   3       24.82       21.50      1.44 o 
   4   8   3      140.21      131.35      2.93 o 
   5   8   3       30.76       21.63      1.48 o 
   6   8   3       40.40       33.50      2.26 o 
   7   8   3       12.88       11.90      1.13 o 
   8   8   3        0.50        0.43      0.94 o 
   9   8   3       28.73       25.62      3.86 o 
  10   8   3        4.93        6.00      1.67 o 
  11   8   3        6.28        6.59      1.89 o 
 -11   9   3        0.16        0.88      0.99 o 
 -10   9   3        0.08        0.09      0.90 o 
  -9   9   3        8.24        8.17      0.98 o 
  -8   9   3        1.91        2.66      1.05 o 
  -7   9   3        0.56        1.11      0.69 o 
  -6   9   3       25.68       25.43      1.30 o 
  -5   9   3        4.76        3.75      0.72 o 
  -4   9   3       13.73       13.38      1.00 o 
  -3   9   3       18.73       20.40      1.09 o 
  -2   9   3       52.80       48.40      1.42 o 
  -1   9   3        1.30        1.11      0.60 o 
   0   9   3       34.34       35.35      1.73 o 
   1   9   3        1.63        1.86      0.62 o 
   2   9   3       70.92       70.68      1.66 o 
   3   9   3       48.78       49.88      2.49 o 
   4   9   3      266.93      264.29      4.50 o 
   5   9   3        0.13       -0.24      0.90 o 
   6   9   3        0.12       -0.75      0.76 o 
   7   9   3        8.42        8.52      1.14 o 
   8   9   3       19.10       20.59      1.72 o 
   9   9   3        7.82        7.39      1.74 o 
  10   9   3       14.13       13.93      2.12 o 
 -11  10   3       60.34       71.35      2.49 o 
 -10  10   3        0.00        1.12      1.16 o 
  -9  10   3        5.25        8.61      1.35 o 
  -8  10   3       15.61       19.09      1.28 o 
  -7  10   3       31.92       35.83      1.76 o 
  -6  10   3        5.09        6.43      0.89 o 
  -5  10   3       21.98       25.80      1.30 o 
  -4  10   3       15.63       16.68      1.06 o 
  -3  10   3        3.10        4.41      0.89 o 
  -2  10   3       12.94       15.37      1.00 o 
  -1  10   3       29.36       28.79      1.44 o 
   0  10   3        6.08        5.55      1.12 o 
   1  10   3       75.42       75.80      1.73 o 
   2  10   3       34.41       37.61      1.57 o 
   3  10   3        0.45       -0.08      0.85 o 
   4  10   3      317.82      286.72      4.91 o 
   5  10   3       46.60       36.65      2.02 o 
   6  10   3        4.15        4.69      1.19 o 
   7  10   3        0.15        0.47      0.91 o 
   8  10   3        2.09       -0.68      1.83 o 
   9  10   3        6.22        6.14      1.74 o 
  10  10   3        2.21        2.64      4.93 o 
 -10  11   3        0.45       -0.30      1.00 o 
  -9  11   3        1.09        1.79      0.98 o 
  -8  11   3        0.14        0.55      1.03 o 
  -7  11   3        0.72        4.49      0.89 o 
  -6  11   3        7.96       10.31      1.03 o 
  -5  11   3        9.05        9.85      1.14 o 
  -4  11   3        0.81        2.06      0.75 o 
  -3  11   3       22.21       19.73      1.36 o 
  -2  11   3       75.59       70.94      2.04 o 
  -1  11   3      202.19      224.96      3.62 o 
   0  11   3        0.62        0.84      0.80 o 
   1  11   3        0.12       -0.56      0.72 o 
   2  11   3        0.64        1.61      0.97 o 
   3  11   3       18.74       21.48      1.61 o 
   4  11   3        2.39        2.40      1.06 o 
   5  11   3        1.28       -0.94      0.94 o 
   6  11   3        2.53        1.47      1.17 o 
   7  11   3       17.27       18.21      1.77 o 
   8  11   3        0.57       -0.03      1.07 o 
   9  11   3        0.48       -1.49      1.82 o 
  -9  12   3        2.02        4.29      1.14 o 
  -8  12   3        2.07        1.08      0.96 o 
  -7  12   3        5.17        6.99      1.28 o 
  -6  12   3        8.64       10.06      1.10 o 
  -5  12   3        9.57       10.67      1.07 o 
  -4  12   3       16.92       20.66      1.49 o 
  -3  12   3       49.40       39.37      1.84 o 
  -2  12   3        0.12       -0.80      0.83 o 
  -1  12   3      246.60      260.83      4.10 o 
   0  12   3        7.40        7.74      1.09 o 
   1  12   3        2.57        2.57      1.02 o 
   2  12   3        8.43        7.39      4.18 o 
   3  12   3        2.59        0.58      1.23 o 
   4  12   3        0.07        0.67      1.07 o 
   5  12   3       10.69        9.68      1.61 o 
   6  12   3        1.55        1.64      1.19 o 
   7  12   3        0.10        1.60      2.25 o 
   8  12   3        4.41        5.05      1.65 o 
  -8  13   3        0.84        1.78      1.04 o 
  -7  13   3        1.63        1.74      1.01 o 
  -6  13   3        1.74        0.47      1.43 o 
  -5  13   3        7.74       13.15      1.97 o 
  -4  13   3       46.58       52.79      2.51 o 
  -3  13   3       26.92       27.92      1.70 o 
  -2  13   3       21.32       15.05      1.36 o 
  -1  13   3        4.65        6.28      1.30 o 
   0  13   3        2.58        1.54      0.94 o 
   1  13   3        2.41        3.31      1.43 o 
   2  13   3        0.86       -0.11      1.21 o 
   3  13   3        6.18        2.76      1.43 o 
   4  13   3        0.18       -0.86      1.93 o 
   5  13   3        5.67        5.14      2.36 o 
   6  13   3        3.85        2.52      1.59 o 
   7  13   3        2.79        1.70      1.59 o 
  -7  14   3        4.95        4.66      1.70 o 
  -6  14   3        1.36       -1.49      1.49 o 
  -5  14   3        5.14        3.54      1.67 o 
  -4  14   3        3.64        1.39      1.59 o 
  -3  14   3        1.13        3.02      1.82 o 
  -2  14   3       12.05       11.25      1.61 o 
  -1  14   3        0.19       -0.25      2.03 o 
   0  14   3        1.13        1.40      2.20 o 
   1  14   3        0.00       -1.50      1.93 o 
   2  14   3        0.11        3.64      2.14 o 
   3  14   3        8.19        8.57      2.79 o 
   4  14   3        1.10       -0.21      2.14 o 
   5  14   3        1.63        6.00      2.36 o 
   6  14   3        6.65        6.65      2.57 o 
  -5  15   3        2.44        2.39      4.29 o 
  -4  15   3       26.15       31.65      2.80 o 
  -3  15   3       22.32       20.20      2.41 o 
  -2  15   3       16.04       15.94      2.27 o 
  -1  15   3        6.34       10.99      1.95 o 
   0  15   3        0.44        4.50      2.57 o 
   1  15   3        1.65        2.79      2.36 o 
   2  15   3        0.35        0.00      2.14 o 
   3  15   3        0.00       -0.21      2.36 o 
   4  15   3        1.09       -1.71      2.14 o 
  -2  16   3        1.73        4.93      2.57 o 
  -1  16   3        5.99        5.32      1.89 o 
   0  16   3        0.92        2.14      2.36 o 
 -13   0   4       28.28       33.08      2.06 o 
 -12   0   4        3.08        6.58      1.96 o 
 -11   0   4        0.25        0.15      0.82 o 
 -10   0   4       61.18       58.66      2.14 o 
  -9   0   4       72.17       62.55      2.10 o 
  -8   0   4       92.66       86.27      2.39 o 
  -7   0   4       78.96       68.72      2.02 o 
  -6   0   4      301.41      294.68      8.55 o 
  -5   0   4       21.19       24.53      1.24 o 
  -4   0   4      999.63      944.70     10.19 o 
  -3   0   4       55.21       69.36      1.65 o 
  -2   0   4       58.30       66.06      1.56 o 
  -1   0   4      613.28      639.07      8.65 o 
   0   0   4      899.36      949.25      8.27 o 
   1   0   4       85.68       84.14      1.83 o 
   2   0   4      290.64      311.50      3.82 o 
   3   0   4       87.42      109.45      2.87 o 
   4   0   4      377.55      389.41      7.19 o 
   5   0   4       38.28       47.12      3.00 o 
   6   0   4       57.75       62.17      4.40 o 
   7   0   4        1.85        0.93      0.87 o 
   8   0   4        9.28        8.52      1.50 o 
   9   0   4        0.84        1.93      1.50 o 
  10   0   4       47.74       46.62      2.30 o 
  11   0   4       19.30       21.65      1.90 o 
  12   0   4       41.48       39.44      2.37 o 
 -13   1   4        0.01        0.20      0.76 o 
 -12   1   4       14.81       15.89      1.08 o 
 -11   1   4       11.63       12.77      0.97 o 
 -10   1   4       84.87       81.84      1.79 o 
  -9   1   4        0.50       -0.06      0.50 o 
  -8   1   4       56.76       57.41      1.41 o 
  -7   1   4      259.75      244.58      2.83 o 
  -6   1   4       40.63       33.76      1.04 o 
  -5   1   4       45.15       46.52      1.22 o 
  -4   1   4      655.24      628.85      4.77 o 
  -3   1   4       27.02       31.06      0.96 o 
  -2   1   4      147.16      167.73      2.05 o 
  -1   1   4       15.74       19.19      0.56 o 
   0   1   4       81.04       80.41      0.97 o 
   1   1   4        0.25        2.62      0.72 o 
   2   1   4      491.38      522.02      4.22 o 
   3   1   4      306.10      316.01      3.43 o 
   4   1   4       42.08       52.88      1.68 o 
   5   1   4       23.59       23.64      1.16 o 
   6   1   4       45.08       49.59      1.51 o 
   7   1   4       11.20       11.07      0.96 o 
   8   1   4        4.93        6.35      0.79 o 
   9   1   4       14.03       16.29      1.15 o 
  10   1   4        6.03        4.79      0.87 o 
  11   1   4        4.65        4.61      0.90 o 
  12   1   4        9.36        8.34      1.16 o 
 -13   2   4       34.88       44.02      1.85 o 
 -12   2   4        5.43        4.57      0.83 o 
 -11   2   4       13.21       11.21      0.91 o 
 -10   2   4        4.99        6.84      0.82 o 
  -9   2   4        0.11        0.01      0.53 o 
  -8   2   4       27.61       24.21      1.17 o 
  -7   2   4      152.65      143.76      2.26 o 
  -6   2   4      298.87      280.83      2.99 o 
  -5   2   4       46.92       44.31      1.30 o 
  -4   2   4      150.74      153.10      1.91 o 
  -3   2   4      170.01      187.50      2.22 o 
  -2   2   4       15.89       24.95      0.80 o 
  -1   2   4      106.12      121.43      1.40 o 
   0   2   4       81.20       85.66      1.21 o 
   1   2   4     1152.16     1131.00     10.37 o 
   2   2   4      887.20      869.91      6.58 o 
   3   2   4       95.33       93.99      1.33 o 
   4   2   4       23.46       28.92      1.18 o 
   5   2   4      192.86      206.55      4.96 o 
   6   2   4        6.97        6.97      0.91 o 
   7   2   4        0.20       -0.64      0.64 o 
   8   2   4        0.21        0.64      0.59 o 
   9   2   4        0.17        0.66      0.63 o 
  10   2   4        0.00        0.27      0.76 o 
  11   2   4       19.68       20.93      1.48 o 
  12   2   4        0.54       -0.60      0.77 o 
 -13   3   4        0.77       -0.30      0.74 o 
 -12   3   4        0.00       -0.30      0.74 o 
 -11   3   4       20.76       20.86      1.47 o 
 -10   3   4       28.81       25.51      1.28 o 
  -9   3   4       48.17       49.17      1.51 o 
  -8   3   4      622.95      584.33      5.89 o 
  -7   3   4      126.95      119.65      2.06 o 
  -6   3   4        5.08        4.63      0.57 o 
  -5   3   4       90.90       83.64      2.29 o 
  -4   3   4       33.80       37.57      0.99 o 
  -3   3   4      118.23      119.49      1.62 o 
  -2   3   4       82.48       87.46      1.52 o 
  -1   3   4      227.25      237.12      2.40 o 
   0   3   4      172.75      162.62      1.72 o 
   1   3   4       64.67       66.20      1.03 o 
   2   3   4        2.13        2.16      0.48 o 
   3   3   4       84.77       82.53      1.48 o 
   4   3   4        1.50        1.25      0.54 o 
   5   3   4      130.63      137.30      3.35 o 
   6   3   4        0.00       -0.18      0.72 o 
   7   3   4        2.19        2.18      0.85 o 
   8   3   4        0.02       -0.34      0.78 o 
   9   3   4        5.23        4.56      1.61 o 
  10   3   4       17.06       18.17      1.74 o 
  11   3   4        2.13        2.32      1.30 o 
  12   3   4       22.06       22.35      1.58 o 
 -13   4   4        6.38        6.88      1.31 o 
 -12   4   4        0.85        1.23      0.86 o 
 -11   4   4        6.82        7.39      1.07 o 
 -10   4   4       16.68       12.04      1.16 o 
  -9   4   4       14.54       15.93      1.20 o 
  -8   4   4      584.08      598.28      5.47 o 
  -7   4   4       83.49       80.34      2.13 o 
  -6   4   4       34.07       31.90      1.07 o 
  -5   4   4      221.57      217.25      2.54 o 
  -4   4   4       27.91       27.41      0.93 o 
  -3   4   4        5.11        7.10      0.56 o 
  -2   4   4      170.65      171.26      2.20 o 
  -1   4   4       17.87       19.30      0.69 o 
   0   4   4      101.38       99.75      1.29 o 
   1   4   4       45.75       42.16      0.82 o 
   2   4   4      236.33      232.68      3.04 o 
   3   4   4        0.86       -0.07      0.46 o 
   4   4   4        0.32        0.24      0.67 o 
   5   4   4        7.07        4.81      0.88 o 
   6   4   4        0.08       -0.64      0.64 o 
   7   4   4       71.61       69.45      2.17 o 
   8   4   4        3.41        2.66      1.03 o 
   9   4   4       19.98       17.81      1.93 o 
  10   4   4        1.00        3.62      1.10 o 
  11   4   4        5.71        5.80      1.39 o 
 -13   5   4        7.15        9.33      1.31 o 
 -12   5   4        0.09       -0.42      0.83 o 
 -11   5   4       24.80       22.87      1.51 o 
 -10   5   4       71.94       64.31      2.06 o 
  -9   5   4        9.18        7.27      0.88 o 
  -8   5   4      300.50      281.68      4.95 o 
  -7   5   4        1.97        2.32      0.62 o 
  -6   5   4      605.48      568.46      5.11 o 
  -5   5   4        0.53        0.75      0.48 o 
  -4   5   4       30.17       30.66      1.05 o 
  -3   5   4      741.47      718.32      6.40 o 
  -2   5   4      147.67      154.09      2.13 o 
  -1   5   4      627.21      666.97      5.35 o 
   0   5   4       35.25       38.48      0.90 o 
   1   5   4      234.15      234.08      2.46 o 
   2   5   4        0.33        0.85      0.48 o 
   3   5   4       16.81       14.45      0.99 o 
   4   5   4        5.32        4.76      0.64 o 
   5   5   4       11.09       11.30      1.15 o 
   6   5   4        0.02        0.59      0.87 o 
   7   5   4       64.16       55.52      2.47 o 
   8   5   4        0.01        0.63      0.91 o 
   9   5   4        5.55        3.36      1.18 o 
  10   5   4        0.21        1.37      1.07 o 
  11   5   4        0.17        0.54      1.10 o 
 -12   6   4        4.29        5.56      1.12 o 
 -11   6   4        0.09        0.19      1.05 o 
 -10   6   4        2.10        4.25      0.82 o 
  -9   6   4        0.00        0.39      0.63 o 
  -8   6   4       15.45       16.85      1.47 o 
  -7   6   4        2.56        2.72      0.99 o 
  -6   6   4       69.56       71.73      1.92 o 
  -5   6   4      135.29      131.46      2.15 o 
  -4   6   4        1.52        2.64      0.59 o 
  -3   6   4       15.40       21.22      0.97 o 
  -2   6   4       82.83       76.62      1.50 o 
  -1   6   4       23.59       24.76      1.05 o 
   0   6   4       27.43       34.85      1.09 o 
   1   6   4      111.21      124.34      1.72 o 
   2   6   4        0.00       -0.47      0.52 o 
   3   6   4        0.33        0.67      0.55 o 
   4   6   4      111.50      109.86      2.86 o 
   5   6   4        2.00        0.20      0.51 o 
   6   6   4        1.95       -0.07      0.87 o 
   7   6   4       20.58       13.33      1.93 o 
   8   6   4       20.80       15.54      3.43 o 
   9   6   4        5.67        4.85      1.23 o 
  10   6   4        2.28        2.04      1.29 o 
  11   6   4        0.70       -0.99      1.07 o 
 -12   7   4        9.30       12.41      1.41 o 
 -11   7   4        4.25        3.78      1.01 o 
 -10   7   4        9.57        9.99      1.17 o 
  -9   7   4       14.55       11.83      1.07 o 
  -8   7   4        3.45        4.87      0.76 o 
  -7   7   4       12.66       10.87      1.04 o 
  -6   7   4       58.62       57.64      2.74 o 
  -5   7   4        2.92        5.09      0.86 o 
  -4   7   4       13.43       15.33      0.83 o 
  -3   7   4       11.17       12.94      0.78 o 
  -2   7   4       47.85       45.60      1.19 o 
  -1   7   4       21.53       20.81      0.96 o 
   0   7   4       90.84       94.46      1.55 o 
   1   7   4       57.99       52.92      1.36 o 
   2   7   4       19.99       19.63      1.11 o 
   3   7   4       88.41       92.44      2.38 o 
   4   7   4      192.23      180.85      3.49 o 
   5   7   4        0.12       -0.63      0.63 o 
   6   7   4       31.18       28.32      2.11 o 
   7   7   4        0.22        1.32      1.03 o 
   8   7   4        2.11        1.93      1.93 o 
   9   7   4        0.02        0.43      1.93 o 
  10   7   4        3.87        2.57      2.14 o 
 -11   8   4       41.97       58.87      2.79 o 
 -10   8   4       20.74       27.33      1.98 o 
  -9   8   4       19.16       20.71      1.49 o 
  -8   8   4       49.65       49.87      2.25 o 
  -7   8   4        5.02        2.76      1.03 o 
  -6   8   4       68.49       66.85      1.78 o 
  -5   8   4       97.52       90.49      3.62 o 
  -4   8   4       10.87       12.19      0.92 o 
  -3   8   4       84.93       83.23      1.78 o 
  -2   8   4       13.60       13.62      0.80 o 
  -1   8   4        0.05       -0.52      0.52 o 
   0   8   4       89.84       95.70      1.73 o 
   1   8   4       87.17       86.53      1.99 o 
   2   8   4       42.93       42.23      2.43 o 
   3   8   4        2.44        1.90      0.90 o 
   4   8   4       34.34       41.04      1.89 o 
   5   8   4       37.53       34.15      1.85 o 
   6   8   4       10.17       10.85      1.59 o 
   7   8   4        0.07       -0.64      1.71 o 
   8   8   4        1.21        3.00      2.14 o 
   9   8   4        2.40        4.07      2.14 o 
  10   8   4        0.21        1.50      2.14 o 
 -11   9   4        6.26        6.59      1.49 o 
 -10   9   4        0.08        0.05      1.76 o 
  -9   9   4        0.01        0.67      1.03 o 
  -8   9   4        4.04        3.97      0.86 o 
  -7   9   4        8.55        8.57      0.99 o 
  -6   9   4       28.92       29.47      1.77 o 
  -5   9   4       56.47       54.95      1.63 o 
  -4   9   4        2.87        3.57      0.72 o 
  -3   9   4        6.62        6.95      0.81 o 
  -2   9   4        1.76        3.22      0.70 o 
  -1   9   4      338.15      310.93      4.16 o 
   0   9   4      206.55      196.33      2.75 o 
   1   9   4        5.79        8.26      1.19 o 
   2   9   4       21.86       19.21      2.10 o 
   3   9   4        4.93        3.64      0.99 o 
   4   9   4      137.50      142.20      6.02 o 
   5   9   4       19.12       14.58      2.07 o 
   6   9   4        2.04        0.47      1.28 o 
   7   9   4        5.67        3.43      2.14 o 
   8   9   4        4.10        3.22      2.14 o 
   9   9   4        2.10        2.14      2.14 o 
 -10  10   4        0.16       -0.12      1.10 o 
  -9  10   4        1.67        1.53      1.03 o 
  -8  10   4        4.32        3.24      1.15 o 
  -7  10   4        5.17        4.67      0.91 o 
  -6  10   4       26.15       27.17      1.43 o 
  -5  10   4        0.30        0.97      0.76 o 
  -4  10   4        0.29        0.09      0.72 o 
  -3  10   4        3.20        2.21      0.74 o 
  -2  10   4       25.39       22.15      1.15 o 
  -1  10   4       17.00       20.43      1.25 o 
   0  10   4       48.65       46.04      2.00 o 
   1  10   4        3.26        4.71      1.46 o 
   2  10   4       47.51       47.95      2.05 o 
   3  10   4       45.25       49.83      2.45 o 
   4  10   4        1.35        1.98      1.12 o 
   5  10   4       40.31       35.83      3.33 o 
   6  10   4        0.06        0.62      2.25 o 
   7  10   4        0.00        0.21      1.71 o 
   8  10   4        0.50       -1.50      1.93 o 
   9  10   4        1.24        1.71      2.36 o 
  -9  11   4        0.70        0.58      1.07 o 
  -8  11   4        8.09        7.21      1.32 o 
  -7  11   4        0.98        1.48      1.01 o 
  -6  11   4        2.26        1.62      0.77 o 
  -5  11   4        1.31        1.43      0.74 o 
  -4  11   4        0.41        0.35      0.74 o 
  -3  11   4       14.40       13.56      1.23 o 
  -2  11   4       21.00       23.31      1.42 o 
  -1  11   4       73.18       66.45      2.03 o 
   0  11   4       28.57       28.05      2.19 o 
   1  11   4       10.26        8.69      1.65 o 
   2  11   4        9.86       12.02      1.71 o 
   3  11   4        7.18        8.06      1.85 o 
   4  11   4        2.21        2.75      1.14 o 
   5  11   4       14.32       10.70      1.44 o 
   6  11   4        6.74        4.61      1.52 o 
   7  11   4        0.03       -1.93      1.93 o 
   8  11   4        4.99        5.14      2.57 o 
  -8  12   4       11.69       12.52      1.56 o 
  -7  12   4        7.42       10.15      1.89 o 
  -6  12   4       48.88       48.42      2.58 o 
  -5  12   4        7.02        6.43      1.11 o 
  -4  12   4        6.00        4.49      1.18 o 
  -3  12   4       19.03       17.00      1.36 o 
  -2  12   4        1.49        2.47      0.96 o 
  -1  12   4        6.47        7.94      1.10 o 
   0  12   4        1.97        1.60      1.34 o 
   1  12   4        7.98        9.28      1.80 o 
   2  12   4        0.07       -0.76      1.82 o 
   3  12   4        0.20       -0.10      1.28 o 
   4  12   4        7.86        9.99      1.47 o 
   5  12   4        9.87       10.43      1.52 o 
   6  12   4       15.72       17.90      3.00 o 
   7  12   4        0.39        0.86      1.52 o 
  -7  13   4        7.49        7.89      1.47 o 
  -6  13   4        1.60       -0.75      1.36 o 
  -5  13   4        0.11        1.13      1.43 o 
  -4  13   4        0.00       -1.07      1.07 o 
  -3  13   4        0.01       -1.34      1.53 o 
  -2  13   4        6.84        2.36      1.19 o 
  -1  13   4        2.87        7.72      2.79 o 
   0  13   4        9.85       15.01      3.00 o 
   1  13   4        0.51        0.43      1.93 o 
   2  13   4        3.49        6.22      2.36 o 
   3  13   4        1.69        0.64      1.93 o 
   4  13   4        0.45       -1.93      1.93 o 
   5  13   4       10.16       12.01      2.79 o 
   6  13   4       10.99       10.41      2.04 o 
  -6  14   4        0.54        1.26      1.54 o 
  -5  14   4        0.28       -1.13      1.43 o 
  -4  14   4        5.49        3.49      1.74 o 
  -3  14   4        1.53        1.39      1.82 o 
  -2  14   4        0.77       -1.23      1.23 o 
  -1  14   4       14.50       12.01      3.00 o 
   0  14   4       22.96       29.16      3.86 o 
   1  14   4        8.56       11.15      2.79 o 
   2  14   4        1.65        3.86      2.36 o 
   3  14   4        0.93        2.14      2.14 o 
   4  14   4        3.80        2.14      2.36 o 
  -3  15   4        4.42        8.35      1.89 o 
  -2  15   4        1.21        0.64      2.36 o 
  -1  15   4        3.19        3.22      2.57 o 
   0  15   4        1.80        0.21      2.36 o 
   1  15   4        0.36        5.79      2.57 o 
   2  15   4        1.40       -2.14      2.14 o 
 -13   1   5        0.00        0.02      0.86 o 
 -12   1   5        3.16        5.68      0.86 o 
 -11   1   5        0.05        0.57      0.62 o 
 -10   1   5       31.28       30.09      1.31 o 
  -9   1   5       15.01       16.58      0.97 o 
  -8   1   5       35.22       38.52      1.32 o 
  -7   1   5      486.80      454.39      6.08 o 
  -6   1   5      233.49      222.95      4.27 o 
  -5   1   5       24.14       20.74      0.93 o 
  -4   1   5      129.12      127.80      1.83 o 
  -3   1   5      303.15      290.42      2.70 o 
  -2   1   5       74.59       80.12      1.74 o 
  -1   1   5       35.14       41.13      0.88 o 
   0   1   5        6.79        7.34      0.49 o 
   1   1   5        6.74        8.62      0.66 o 
   2   1   5        0.03        0.19      0.74 o 
   3   1   5       83.57       91.51      2.06 o 
   4   1   5        5.22        6.75      0.85 o 
   5   1   5      111.60      105.43      2.27 o 
   6   1   5       12.54       11.98      1.27 o 
   7   1   5        1.71        2.58      0.74 o 
   8   1   5        0.02       -0.67      0.67 o 
   9   1   5        5.83        5.83      0.92 o 
  10   1   5        1.40        1.76      1.38 o 
  11   1   5        3.51        4.46      1.25 o 
 -13   2   5       21.02       19.46      1.42 o 
 -12   2   5        0.96        2.73      0.89 o 
 -11   2   5        0.38       -0.19      0.59 o 
 -10   2   5        1.63        0.54      0.67 o 
  -9   2   5       13.58       10.46      0.84 o 
  -8   2   5      337.10      321.33      3.62 o 
  -7   2   5      191.80      191.28      2.58 o 
  -6   2   5      316.15      302.18      3.65 o 
  -5   2   5      686.72      671.25      5.72 o 
  -4   2   5        0.18        0.37      0.40 o 
  -3   2   5        0.01       -0.36      0.36 o 
  -2   2   5      188.43      188.84      2.35 o 
  -1   2   5       12.01        9.34      0.52 o 
   0   2   5       30.00       31.85      1.23 o 
   1   2   5       34.43       35.92      1.52 o 
   2   2   5        1.24        0.67      0.60 o 
   3   2   5       36.20       37.98      1.43 o 
   4   2   5        7.34        8.58      0.89 o 
   5   2   5      144.18      148.15      4.69 o 
   6   2   5        0.31       -0.62      0.62 o 
   7   2   5        2.31        2.14      0.76 o 
   8   2   5       24.10       22.96      1.55 o 
   9   2   5        0.51        0.09      0.70 o 
  10   2   5        0.04       -0.06      0.85 o 
  11   2   5        6.86        5.91      1.16 o 
 -13   3   5       23.22       35.05      2.88 o 
 -12   3   5        2.90        2.25      0.86 o 
 -11   3   5        1.13        1.18      0.71 o 
 -10   3   5       19.23       19.82      1.26 o 
  -9   3   5       18.97       18.24      1.15 o 
  -8   3   5       19.94       16.88      1.07 o 
  -7   3   5      166.20      165.59      3.53 o 
  -6   3   5      118.69      111.85      1.89 o 
  -5   3   5      110.78      111.33      1.82 o 
  -4   3   5        0.34        0.29      0.48 o 
  -3   3   5       84.05       82.79      1.47 o 
  -2   3   5      175.13      171.16      2.10 o 
  -1   3   5        5.04        4.76      0.60 o 
   0   3   5      333.21      370.05      6.48 o 
   1   3   5       46.25       42.95      1.08 o 
   2   3   5       81.67       82.08      2.01 o 
   3   3   5       37.09       32.90      1.44 o 
   4   3   5       27.67       22.29      1.89 o 
   5   3   5        3.50        3.66      0.78 o 
   6   3   5        4.83        4.04      0.84 o 
   7   3   5        3.52        3.25      0.79 o 
   8   3   5       24.23       18.44      1.70 o 
   9   3   5        5.85        5.36      1.02 o 
  10   3   5        0.80        1.10      0.90 o 
  11   3   5        0.76        1.91      1.27 o 
 -12   4   5       14.51       14.95      1.42 o 
 -11   4   5       14.60       14.97      1.39 o 
 -10   4   5        2.47        1.73      0.80 o 
  -9   4   5        0.19        0.16      0.69 o 
  -8   4   5        2.55        2.72      0.62 o 
  -7   4   5        0.02       -0.42      0.52 o 
  -6   4   5        0.14       -0.39      0.50 o 
  -5   4   5       44.70       49.73      1.32 o 
  -4   4   5       19.79       19.33      1.01 o 
  -3   4   5        2.56        2.19      0.87 o 
  -2   4   5       18.40       19.80      0.92 o 
  -1   4   5       14.30       15.87      0.81 o 
   0   4   5       48.88       48.08      1.20 o 
   1   4   5       49.66       53.98      1.38 o 
   2   4   5     1122.54     1137.71      8.70 o 
   3   4   5        2.72        0.91      0.71 o 
   4   4   5        2.16        0.79      0.88 o 
   5   4   5        3.20        2.80      0.94 o 
   6   4   5        2.50        1.88      0.92 o 
   7   4   5        0.08        0.12      0.91 o 
   8   4   5        3.61        3.69      1.71 o 
   9   4   5        0.67        0.41      0.80 o 
  10   4   5        1.36        1.35      0.85 o 
 -12   5   5        0.03        0.44      0.91 o 
 -11   5   5        8.78       11.21      1.39 o 
 -10   5   5        0.26        0.88      0.83 o 
  -9   5   5        0.24        0.43      0.68 o 
  -8   5   5       35.90       38.27      1.55 o 
  -7   5   5       25.59       23.71      1.13 o 
  -6   5   5        2.32        1.71      0.61 o 
  -5   5   5       67.33       65.26      1.58 o 
  -4   5   5        2.71        1.86      0.61 o 
  -3   5   5       12.07       11.34      0.83 o 
  -2   5   5       15.42       21.59      1.02 o 
  -1   5   5        1.80        0.31      0.50 o 
   0   5   5        7.40        7.52      0.73 o 
   1   5   5       15.79       14.23      1.15 o 
   2   5   5      114.98      106.39      2.16 o 
   3   5   5        9.40        9.17      1.15 o 
   4   5   5       87.25      102.29      3.24 o 
   5   5   5       26.06       29.23      1.68 o 
   6   5   5       30.77       27.60      2.11 o 
   7   5   5       40.48       36.66      3.97 o 
   8   5   5        4.43        4.70      1.28 o 
   9   5   5        0.00       -0.44      1.18 o 
  10   5   5        0.12       -1.07      1.07 o 
 -12   6   5        1.44        0.63      1.01 o 
 -11   6   5       13.10       14.48      1.39 o 
 -10   6   5        0.40        0.59      0.86 o 
  -9   6   5        6.98        6.47      1.16 o 
  -8   6   5       66.56       64.72      1.83 o 
  -7   6   5      139.28      146.24      2.62 o 
  -6   6   5      308.22      313.32      3.93 o 
  -5   6   5      231.26      228.52      3.08 o 
  -4   6   5       10.82       10.50      0.88 o 
  -3   6   5       21.49       17.19      0.98 o 
  -2   6   5        6.51        6.10      0.65 o 
  -1   6   5       28.84       31.93      1.22 o 
   0   6   5       24.14       23.93      1.10 o 
   1   6   5      216.83      227.51      3.00 o 
   2   6   5      161.45      149.49      2.70 o 
   3   6   5       30.44       25.61      1.60 o 
   4   6   5       75.59       65.87      2.21 o 
   5   6   5        1.43       -0.40      1.29 o 
   6   6   5        0.13       -0.96      0.96 o 
   7   6   5        0.14        0.21      1.03 o 
   8   6   5       12.57       11.22      1.65 o 
   9   6   5        3.78        4.68      3.00 o 
  10   6   5        4.22        2.49      1.39 o 
 -11   7   5        0.20       -0.79      0.91 o 
 -10   7   5        8.74        7.59      1.11 o 
  -9   7   5        2.53        1.69      1.11 o 
  -8   7   5        4.51        4.27      0.91 o 
  -7   7   5       95.33       95.39      2.41 o 
  -6   7   5       15.33       17.92      1.74 o 
  -5   7   5      186.97      192.88      3.21 o 
  -4   7   5       50.74       46.99      1.58 o 
  -3   7   5       47.33       47.69      1.29 o 
  -2   7   5        2.42        2.52      0.58 o 
  -1   7   5        8.05        8.61      1.02 o 
   0   7   5      165.43      158.77      2.75 o 
   1   7   5       67.31       69.47      1.86 o 
   2   7   5        8.61        7.20      0.84 o 
   3   7   5        0.61       -0.05      0.69 o 
   4   7   5        5.74        7.36      1.43 o 
   5   7   5        7.64        7.04      1.61 o 
   6   7   5        4.85        1.61      2.04 o 
   7   7   5        6.34        3.09      1.50 o 
   8   7   5        4.01        3.62      1.61 o 
   9   7   5        0.26        0.92      1.23 o 
 -11   8   5       34.00       43.39      2.60 o 
 -10   8   5        0.13        0.50      1.13 o 
  -9   8   5       18.50       19.52      1.72 o 
  -8   8   5       28.78       27.86      1.66 o 
  -7   8   5        0.89       -0.07      0.80 o 
  -6   8   5       15.07       12.65      1.12 o 
  -5   8   5       46.01       43.67      1.47 o 
  -4   8   5        3.56        3.53      0.95 o 
  -3   8   5        1.58        0.94      0.98 o 
  -2   8   5       17.92       18.08      0.95 o 
  -1   8   5       54.36       51.56      1.69 o 
   0   8   5      204.35      209.58      3.29 o 
   1   8   5       12.91       14.13      1.09 o 
   2   8   5       18.55       17.16      1.44 o 
   3   8   5       93.19       95.39      2.84 o 
   4   8   5       86.38       82.98      4.72 o 
   5   8   5       23.50       25.51      3.22 o 
   6   8   5        9.52        7.93      2.36 o 
   7   8   5        0.12        3.64      2.14 o 
   8   8   5        0.22        1.50      2.14 o 
   9   8   5        0.35        3.43      2.36 o 
 -10   9   5       23.55       25.83      2.25 o 
  -9   9   5        0.02        0.53      1.03 o 
  -8   9   5        3.14        1.36      1.33 o 
  -7   9   5        9.82        9.30      1.02 o 
  -6   9   5       41.29       40.65      1.65 o 
  -5   9   5       31.84       34.12      2.53 o 
  -4   9   5       20.18       19.79      1.18 o 
  -3   9   5        1.25        0.64      0.64 o 
  -2   9   5        2.06        2.12      0.75 o 
  -1   9   5       21.88       24.51      1.50 o 
   0   9   5       59.18       58.64      2.18 o 
   1   9   5       23.86       21.54      1.60 o 
   2   9   5       16.51       13.82      1.39 o 
   3   9   5       12.06       11.73      1.32 o 
   4   9   5       10.63       11.03      3.00 o 
   5   9   5       68.84       67.97      4.72 o 
   6   9   5        0.35        1.93      2.14 o 
   7   9   5        0.84        4.50      2.14 o 
   8   9   5        0.61       -1.93      1.93 o 
  -9  10   5        8.10       10.20      1.80 o 
  -8  10   5        0.00       -0.75      0.97 o 
  -7  10   5        4.15        5.25      1.19 o 
  -6  10   5       25.64       31.91      1.74 o 
  -5  10   5       13.32       14.56      1.14 o 
  -4  10   5        1.25        0.01      0.70 o 
  -3  10   5        5.70        5.63      0.86 o 
  -2  10   5       87.77       85.99      3.39 o 
  -1  10   5        0.76       -1.07      1.07 o 
   0  10   5        3.52        0.37      1.28 o 
   1  10   5        0.05        0.29      0.97 o 
   2  10   5        0.68        1.23      1.00 o 
   3  10   5        1.19        1.06      1.07 o 
   4  10   5        0.16        0.96      1.36 o 
   5  10   5        2.84        1.93      1.93 o 
   6  10   5        2.34        4.29      2.36 o 
   7  10   5        0.26        0.00      2.14 o 
  -9  11   5        0.00       -0.21      1.93 o 
  -8  11   5       10.19        9.49      1.52 o 
  -7  11   5        4.64        1.85      1.33 o 
  -6  11   5       11.82       11.45      1.89 o 
  -5  11   5        1.14        0.77      0.87 o 
  -4  11   5        0.91        1.10      0.76 o 
  -3  11   5        5.73        7.88      1.21 o 
  -2  11   5       12.53       13.03      1.74 o 
  -1  11   5        4.36        3.58      1.43 o 
   0  11   5        8.82        6.09      1.54 o 
   1  11   5        6.40        7.18      1.49 o 
   2  11   5        0.00       -0.41      1.03 o 
   3  11   5       17.92       19.62      2.40 o 
   4  11   5        0.05        1.07      1.36 o 
   5  11   5        2.89        3.43      2.14 o 
   6  11   5        0.05       -1.71      1.93 o 
   7  11   5        0.01        4.29      2.57 o 
  -7  12   5        3.95        4.89      1.31 o 
  -6  12   5        0.79        0.14      1.11 o 
  -5  12   5        9.89        9.17      1.82 o 
  -4  12   5        0.33        0.90      1.15 o 
  -3  12   5        7.45        2.79      2.14 o 
  -2  12   5        0.77        2.14      1.93 o 
  -1  12   5        0.07       -0.83      2.04 o 
   0  12   5       41.44       34.48      3.22 o 
   1  12   5        5.18        6.34      1.59 o 
   2  12   5        2.63        2.67      1.39 o 
   3  12   5        0.00       -1.54      2.47 o 
   4  12   5        2.50        3.25      1.61 o 
   5  12   5       10.01        8.67      1.89 o 
  -6  13   5        3.03        2.57      1.71 o 
  -5  13   5        2.00        3.32      1.59 o 
  -4  13   5        0.12       -0.64      1.28 o 
  -3  13   5        0.00       -1.93      1.93 o 
  -2  13   5        0.48       -1.93      1.93 o 
  -1  13   5        3.58        1.93      2.14 o 
   0  13   5        1.36       -0.64      1.93 o 
   1  13   5        7.26        4.07      2.57 o 
   2  13   5        2.17        3.22      2.36 o 
   3  13   5        0.72        1.07      2.36 o 
   4  13   5        4.07        8.15      2.79 o 
  -4  14   5        0.05       -1.93      1.93 o 
  -3  14   5        7.33       10.29      3.00 o 
  -2  14   5        0.39        1.93      2.36 o 
  -1  14   5        0.20       -0.21      2.14 o 
   0  14   5        0.35        2.14      2.57 o 
   1  14   5        1.06        1.93      2.36 o 
   2  14   5        0.06        3.00      2.57 o 
 -12   0   6       28.66       33.36      3.37 o 
 -11   0   6        0.20       -0.90      0.90 o 
 -10   0   6        0.76        0.74      0.94 o 
  -9   0   6        8.60        6.23      1.52 o 
  -8   0   6       16.84       15.15      1.40 o 
  -7   0   6      548.24      531.57      7.41 o 
  -6   0   6      160.93      151.20      3.44 o 
  -5   0   6       31.28       28.68      1.61 o 
  -4   0   6      330.67      316.44      4.70 o 
  -3   0   6      201.82      208.03      3.58 o 
  -2   0   6        4.21        6.45      1.18 o 
  -1   0   6       23.28       20.58      2.57 o 
   0   0   6        0.03       -0.86      1.50 o 
   1   0   6       12.56       15.83      1.65 o 
   2   0   6        2.12        3.32      1.21 o 
   3   0   6        4.75        6.01      1.71 o 
   4   0   6       19.91       21.73      1.97 o 
   5   0   6        2.66        3.71      1.18 o 
   6   0   6       42.69       38.71      2.56 o 
   7   0   6        1.59        3.43      1.34 o 
   8   0   6        0.00       -0.99      1.07 o 
   9   0   6       16.54       12.23      1.78 o 
  10   0   6        6.73        4.43      2.36 o 
 -12   1   6        8.41        6.66      0.95 o 
 -11   1   6       19.11       22.67      1.32 o 
 -10   1   6       13.52       17.49      1.25 o 
  -9   1   6        8.81        8.01      0.85 o 
  -8   1   6       87.62       87.16      1.84 o 
  -7   1   6        7.20        7.36      0.77 o 
  -6   1   6        5.02        5.45      0.71 o 
  -5   1   6        0.51        0.92      0.56 o 
  -4   1   6       43.97       42.30      1.43 o 
  -3   1   6       37.32       45.11      1.21 o 
  -2   1   6      114.63      123.43      1.77 o 
  -1   1   6        2.17        4.96      1.12 o 
   0   1   6       27.28       31.23      3.86 o 
   1   1   6      101.73       99.76      3.73 o 
   2   1   6       73.81       87.43      2.47 o 
   3   1   6       50.74       49.68      2.81 o 
   4   1   6        0.27       -0.14      0.73 o 
   5   1   6        2.79        2.02      0.85 o 
   6   1   6       24.14       26.64      1.57 o 
   7   1   6       14.35       14.61      1.47 o 
   8   1   6        0.66        1.74      0.96 o 
   9   1   6        0.69        1.30      0.91 o 
  10   1   6        0.02        0.26      0.96 o 
 -12   2   6       50.62       64.67      2.63 o 
 -11   2   6        2.91        2.55      0.76 o 
 -10   2   6        7.03        6.54      0.90 o 
  -9   2   6        0.44       -0.64      0.64 o 
  -8   2   6        1.21        0.64      0.61 o 
  -7   2   6        6.10        4.76      0.69 o 
  -6   2   6      131.99      130.25      2.11 o 
  -5   2   6      122.27      122.42      2.01 o 
  -4   2   6        5.91        6.42      0.70 o 
  -3   2   6       35.92       39.49      1.05 o 
  -2   2   6        0.26        0.24      0.42 o 
  -1   2   6        0.14        0.26      0.56 o 
   0   2   6       35.74       41.19      3.75 o 
   1   2   6       10.90        8.96      0.98 o 
   2   2   6       27.72       25.90      1.43 o 
   3   2   6      346.10      357.16      4.80 o 
   4   2   6       15.04       12.72      1.16 o 
   5   2   6        0.02       -0.53      0.74 o 
   6   2   6        2.50        1.88      0.85 o 
   7   2   6        0.64        1.77      0.87 o 
   8   2   6        3.06        2.41      0.91 o 
   9   2   6        3.74        1.93      0.92 o 
  10   2   6        2.33        1.81      1.13 o 
 -12   3   6        9.37        9.38      2.10 o 
 -11   3   6        0.23        0.49      0.79 o 
 -10   3   6        0.65        0.79      0.68 o 
  -9   3   6       13.12       12.27      1.09 o 
  -8   3   6       10.56        8.64      0.85 o 
  -7   3   6        0.71        1.16      0.64 o 
  -6   3   6       19.78       19.68      1.02 o 
  -5   3   6      195.65      193.48      2.64 o 
  -4   3   6       11.18       11.99      0.74 o 
  -3   3   6       99.72      101.04      1.57 o 
  -2   3   6       11.33        7.79      0.85 o 
  -1   3   6        4.92        6.18      0.80 o 
   0   3   6        1.48        5.36      1.36 o 
   1   3   6       32.65       30.39      2.44 o 
   2   3   6       26.22       22.21      1.42 o 
   3   3   6      204.38      185.69      3.67 o 
   4   3   6       18.93       14.80      1.18 o 
   5   3   6        0.86        0.90      0.75 o 
   6   3   6        1.08        0.64      0.79 o 
   7   3   6        5.65        4.84      1.67 o 
   8   3   6        0.71        0.28      0.82 o 
   9   3   6        1.10        1.61      1.02 o 
 -11   4   6       11.59       13.75      1.22 o 
 -10   4   6        5.07        6.97      0.99 o 
  -9   4   6        0.74       -0.11      0.76 o 
  -8   4   6        0.18        0.85      0.69 o 
  -7   4   6        5.64        5.34      0.75 o 
  -6   4   6      171.32      181.91      2.61 o 
  -5   4   6      521.74      521.07      4.98 o 
  -4   4   6       16.43       18.35      0.95 o 
  -3   4   6        0.14        0.87      0.63 o 
  -2   4   6       18.15       17.07      1.13 o 
  -1   4   6       28.41       30.30      1.58 o 
   0   4   6        3.05        4.12      0.88 o 
   1   4   6       11.19       14.08      1.35 o 
   2   4   6       34.41       38.42      1.71 o 
   3   4   6       41.58       35.57      1.63 o 
   4   4   6        5.20        3.47      0.87 o 
   5   4   6       11.35       10.74      1.11 o 
   6   4   6       15.77       12.34      1.23 o 
   7   4   6        2.89        3.17      1.00 o 
   8   4   6        1.68        2.62      1.12 o 
   9   4   6        2.51        2.95      1.10 o 
 -11   5   6        1.70        1.21      1.04 o 
 -10   5   6       30.81       33.38      1.90 o 
  -9   5   6       12.26       13.85      1.79 o 
  -8   5   6        0.27       -0.43      0.66 o 
  -7   5   6      172.67      181.57      2.72 o 
  -6   5   6       69.86       67.30      1.64 o 
  -5   5   6      297.05      291.82      3.40 o 
  -4   5   6        1.82        2.44      0.66 o 
  -3   5   6       88.22       82.34      2.25 o 
  -2   5   6       16.21       14.28      1.11 o 
  -1   5   6        9.94        7.42      0.89 o 
   0   5   6       66.73       60.43      2.04 o 
   1   5   6      176.83      174.84      6.61 o 
   2   5   6      102.74      115.50      7.50 o 
   3   5   6       25.08       20.17      1.49 o 
   4   5   6        3.62        3.79      0.93 o 
   5   5   6       14.09       19.90      1.39 o 
   6   5   6        3.58        4.52      1.06 o 
   7   5   6        7.52        7.28      1.28 o 
   8   5   6        0.76       -0.87      0.93 o 
   9   5   6        1.10        0.60      1.17 o 
 -11   6   6        2.51        4.45      1.70 o 
 -10   6   6       29.21       31.06      1.87 o 
  -9   6   6        6.23        9.16      1.62 o 
  -8   6   6        3.15        2.31      0.78 o 
  -7   6   6       17.71       18.86      1.24 o 
  -6   6   6        3.52        3.27      0.78 o 
  -5   6   6       11.49       10.52      1.25 o 
  -4   6   6        3.48        3.20      0.74 o 
  -3   6   6       16.29       19.51      1.08 o 
  -2   6   6       12.64       13.04      1.08 o 
  -1   6   6        7.54        7.79      0.96 o 
   0   6   6       11.95       12.01      1.06 o 
   1   6   6        8.19        8.06      1.70 o 
   2   6   6       36.70       29.70      1.81 o 
   3   6   6       78.42       68.86      2.06 o 
   4   6   6       53.13       51.73      2.71 o 
   5   6   6       35.13       37.91      2.62 o 
   6   6   6        6.11        8.18      1.59 o 
   7   6   6        0.98        1.51      0.93 o 
   8   6   6        3.22        0.88      2.27 o 
 -10   7   6        6.32       10.10      1.39 o 
  -9   7   6        2.99        2.76      1.19 o 
  -8   7   6        1.85        0.57      0.99 o 
  -7   7   6       13.03       14.93      1.56 o 
  -6   7   6        7.60        6.16      0.96 o 
  -5   7   6        0.11       -0.47      0.74 o 
  -4   7   6       59.68       53.35      1.59 o 
  -3   7   6        7.07        7.38      1.02 o 
  -2   7   6        1.15        1.75      0.87 o 
  -1   7   6       11.40       10.55      1.03 o 
   0   7   6        5.84        7.53      0.96 o 
   1   7   6        5.74        4.43      1.11 o 
   2   7   6       40.47       48.67      2.56 o 
   3   7   6        3.71        5.47      1.43 o 
   4   7   6       25.28       27.90      2.35 o 
   5   7   6       14.24       12.45      1.82 o 
   6   7   6       15.15       11.06      1.74 o 
   7   7   6        0.56       -0.64      1.50 o 
   8   7   6        0.17        0.98      2.04 o 
 -10   8   6       44.29       54.92      2.84 o 
  -9   8   6        0.06        0.68      1.07 o 
  -8   8   6       12.03       13.66      1.52 o 
  -7   8   6       11.44       11.01      1.44 o 
  -6   8   6        0.21        0.33      0.82 o 
  -5   8   6       40.81       32.84      1.49 o 
  -4   8   6        7.30        8.63      0.92 o 
  -3   8   6        9.46        8.50      1.02 o 
  -2   8   6        4.49        7.58      1.08 o 
  -1   8   6       27.87       30.83      1.54 o 
   0   8   6        7.03        5.75      1.07 o 
   1   8   6        1.52        0.80      0.97 o 
   2   8   6        1.67        2.79      1.93 o 
   3   8   6       14.27       13.72      2.57 o 
   4   8   6        0.09       -1.71      1.71 o 
   5   8   6        8.10        8.15      2.57 o 
   6   8   6        0.09        2.36      2.36 o 
   7   8   6        7.40        3.86      2.57 o 
  -9   9   6        4.86        3.67      1.32 o 
  -8   9   6        4.06        4.09      1.19 o 
  -7   9   6       13.58        7.43      1.38 o 
  -6   9   6        4.85        5.85      1.06 o 
  -5   9   6        2.68        3.22      0.83 o 
  -4   9   6       12.16       12.68      1.55 o 
  -3   9   6        0.52       -0.61      0.93 o 
  -2   9   6       17.42       18.70      1.56 o 
  -1   9   6       16.64       17.92      1.31 o 
   0   9   6        1.32       -0.50      1.58 o 
   1   9   6        1.28        2.49      1.14 o 
   2   9   6        0.91        1.82      1.36 o 
   3   9   6        5.09        3.64      2.14 o 
   4   9   6        1.11       -0.21      1.93 o 
   5   9   6        0.01        0.00      2.14 o 
   6   9   6        3.04        0.43      2.36 o 
   7   9   6        0.80        0.64      2.36 o 
  -8  10   6        0.17       -0.59      1.10 o 
  -7  10   6       17.95       18.51      2.00 o 
  -6  10   6        2.91        2.90      0.98 o 
  -5  10   6        3.49        4.17      1.06 o 
  -4  10   6        0.20        1.16      0.97 o 
  -3  10   6        0.06       -1.49      1.49 o 
  -2  10   6        2.60        1.56      1.28 o 
  -1  10   6        0.99        1.02      1.29 o 
   0  10   6        2.34        2.55      1.50 o 
   1  10   6        0.53       -0.26      1.01 o 
   2  10   6        1.47       -1.28      1.28 o 
   3  10   6        1.81        0.86      2.14 o 
   4  10   6        2.10        4.07      2.36 o 
   5  10   6       10.91       13.29      3.00 o 
   6  10   6        0.34        4.72      2.57 o 
  -7  11   6        1.40        3.29      1.24 o 
  -6  11   6        0.43        1.35      2.06 o 
  -5  11   6        6.17        7.80      1.48 o 
  -4  11   6        0.64       -0.86      1.93 o 
  -3  11   6        7.04        9.22      2.57 o 
  -2  11   6        1.33        2.14      2.14 o 
  -1  11   6        0.35        0.38      1.34 o 
   0  11   6        8.38        6.78      1.65 o 
   1  11   6        1.48        2.12      1.34 o 
   2  11   6        2.72        2.39      1.61 o 
   3  11   6        7.40        9.65      2.79 o 
   4  11   6        0.58        3.43      2.57 o 
   5  11   6        2.74        7.93      2.79 o 
  -6  12   6        2.66        2.69      1.28 o 
  -5  12   6       19.21       22.94      3.64 o 
  -4  12   6        0.52        0.86      2.14 o 
  -3  12   6        1.21       -1.93      1.93 o 
  -2  12   6        2.00        0.86      2.14 o 
  -1  12   6        8.85       10.29      2.79 o 
   0  12   6        0.00       -1.71      1.93 o 
   1  12   6        1.70        0.86      2.36 o 
   2  12   6        4.85        1.07      2.36 o 
  -3  13   6        9.10        7.72      2.79 o 
  -2  13   6        1.36        2.57      2.57 o 
  -1  13   6        0.08       -1.29      2.36 o 
   0  13   6        2.44        0.43      2.57 o 
   1  13   6        0.10        2.14      2.57 o 
 -11   1   7       39.41       38.05      1.69 o 
 -10   1   7        0.37       -0.58      0.71 o 
  -9   1   7        0.13        0.77      0.65 o 
  -8   1   7        8.30        6.56      0.86 o 
  -7   1   7       56.02       57.75      1.57 o 
  -6   1   7        5.29        4.00      0.73 o 
  -5   1   7       48.76       47.40      1.93 o 
  -4   1   7       20.21       22.36      1.06 o 
  -3   1   7        0.00        0.79      0.71 o 
  -2   1   7        7.28        6.92      1.36 o 
  -1   1   7        2.58        3.04      1.28 o 
   0   1   7        3.10        2.35      1.28 o 
   1   1   7        0.00        0.66      1.13 o 
   2   1   7        0.08        0.27      0.74 o 
   3   1   7       65.35       66.40      2.44 o 
   4   1   7      127.76      125.31      3.34 o 
   5   1   7       14.92       14.96      1.34 o 
   6   1   7        4.65        3.53      0.98 o 
   7   1   7        2.74        0.84      0.96 o 
   8   1   7        6.06        5.93      1.76 o 
 -11   2   7        4.25        4.41      0.93 o 
 -10   2   7        5.79        6.35      0.93 o 
  -9   2   7        4.55        6.56      0.87 o 
  -8   2   7       11.43       15.11      1.18 o 
  -7   2   7        4.28        4.22      0.86 o 
  -6   2   7        6.45        6.26      1.04 o 
  -5   2   7       84.25       82.71      1.89 o 
  -4   2   7       13.25       14.06      0.90 o 
  -3   2   7        2.36        3.34      0.83 o 
  -2   2   7       93.84       87.10      3.34 o 
  -1   2   7        0.05        0.54      1.06 o 
   0   2   7        1.22        3.03      1.39 o 
   1   2   7       38.74       38.82      2.57 o 
   2   2   7       14.89       18.76      1.79 o 
   3   2   7       26.65       26.58      1.60 o 
   4   2   7        0.22       -0.52      0.83 o 
   5   2   7       19.26       20.39      1.47 o 
   6   2   7        5.08        6.41      1.09 o 
   7   2   7        1.60        2.90      0.99 o 
   8   2   7        0.32       -0.86      0.86 o 
 -11   3   7        3.57        4.38      1.74 o 
 -10   3   7       13.23       16.11      1.19 o 
  -9   3   7       22.79       28.01      1.38 o 
  -8   3   7       17.57       18.06      1.14 o 
  -7   3   7       15.62       16.73      1.06 o 
  -6   3   7       43.70       44.97      1.53 o 
  -5   3   7        6.48        5.85      0.76 o 
  -4   3   7       67.70       66.35      1.56 o 
  -3   3   7       19.32       22.07      1.30 o 
  -2   3   7       46.09       46.88      2.47 o 
  -1   3   7        2.97        3.04      1.28 o 
   0   3   7       23.74       18.19      3.43 o 
   1   3   7        6.20        5.68      1.52 o 
   2   3   7       56.48       49.74      2.89 o 
   3   3   7        6.35        6.31      1.10 o 
   4   3   7        1.78       -0.12      0.90 o 
   5   3   7        2.37        3.43      0.96 o 
   6   3   7        0.24        1.29      0.96 o 
   7   3   7        0.21        0.81      0.94 o 
   8   3   7        3.64        1.91      1.10 o 
 -10   4   7       12.85       14.72      1.73 o 
  -9   4   7        5.68        5.87      0.99 o 
  -8   4   7       13.36       14.73      1.09 o 
  -7   4   7        5.29        6.13      0.79 o 
  -6   4   7        7.95        8.52      0.80 o 
  -5   4   7       39.41       42.82      1.31 o 
  -4   4   7      133.14      127.15      3.09 o 
  -3   4   7        1.54        0.94      0.76 o 
  -2   4   7       10.20       12.16      1.36 o 
  -1   4   7       11.29       10.12      1.59 o 
   0   4   7        1.19        0.00      1.21 o 
   1   4   7        6.73        8.77      1.67 o 
   2   4   7        4.41        1.71      1.36 o 
   3   4   7       57.18       51.10      2.35 o 
   4   4   7        8.95        7.47      1.12 o 
   5   4   7       20.50       21.31      1.55 o 
   6   4   7        7.75       11.91      1.32 o 
   7   4   7        0.44        1.00      1.06 o 
   8   4   7        0.13       -0.03      1.08 o 
 -10   5   7       39.23       53.93      2.15 o 
  -9   5   7       18.40       21.74      2.15 o 
  -8   5   7        0.78        1.27      1.31 o 
  -7   5   7        1.95        1.91      0.70 o 
  -6   5   7        8.72        8.38      0.90 o 
  -5   5   7       20.33       17.53      1.15 o 
  -4   5   7      123.72      133.17      2.78 o 
  -3   5   7       13.87       13.95      1.22 o 
  -2   5   7        5.18        3.88      0.86 o 
  -1   5   7        0.93        0.07      1.18 o 
   0   5   7        0.07       -0.94      1.29 o 
   1   5   7        2.43        0.90      1.28 o 
   2   5   7       11.47       11.77      1.74 o 
   3   5   7       24.77       26.87      2.31 o 
   4   5   7       35.36       29.77      1.74 o 
   5   5   7       28.53       29.66      2.04 o 
   6   5   7        0.59        2.12      1.10 o 
   7   5   7        0.12       -0.66      1.77 o 
  -9   6   7       13.46       18.36      1.60 o 
  -8   6   7       11.81       12.36      1.34 o 
  -7   6   7       39.15       47.81      2.43 o 
  -6   6   7       14.86       14.74      1.19 o 
  -5   6   7        1.14        1.04      0.74 o 
  -4   6   7      272.60      278.01      6.65 o 
  -3   6   7        5.74        5.09      0.99 o 
  -2   6   7        4.65        2.58      0.88 o 
  -1   6   7        4.71        6.90      1.28 o 
   0   6   7        2.19        4.89      1.43 o 
   1   6   7        0.58        1.76      1.50 o 
   2   6   7        1.78        0.96      1.28 o 
   3   6   7       17.04       12.72      1.56 o 
   4   6   7        6.68        4.04      4.18 o 
   5   6   7        0.00        1.32      1.03 o 
   6   6   7        0.06        0.97      1.08 o 
   7   6   7        0.08        0.18      1.06 o 
  -9   7   7        0.01        1.19      1.19 o 
  -8   7   7        3.52        2.86      1.18 o 
  -7   7   7        8.84       12.15      1.90 o 
  -6   7   7       47.20       40.32      2.58 o 
  -5   7   7       13.21       13.74      1.62 o 
  -4   7   7        8.42        7.36      1.09 o 
  -3   7   7        0.05       -0.87      0.99 o 
  -2   7   7        9.19       10.34      1.14 o 
  -1   7   7       15.18       10.64      1.44 o 
   0   7   7       15.74       23.87      2.19 o 
   1   7   7       10.82        8.63      2.04 o 
   2   7   7        0.17        1.50      1.93 o 
   3   7   7        5.74        7.72      2.57 o 
   4   7   7        4.50        4.20      2.89 o 
   5   7   7        8.55       10.01      1.80 o 
   6   7   7        2.05        1.00      1.33 o 
  -8   8   7        0.02       -0.79      1.11 o 
  -7   8   7        4.96        3.11      1.89 o 
  -6   8   7       28.53       23.73      1.94 o 
  -5   8   7        3.41        5.19      1.59 o 
  -4   8   7        1.68        2.33      0.97 o 
  -3   8   7       30.25       34.65      2.06 o 
  -2   8   7       26.82       28.31      1.65 o 
  -1   8   7        4.02        2.85      1.10 o 
   0   8   7        0.88       -0.86      1.21 o 
   1   8   7        1.16       -1.29      1.93 o 
   2   8   7        5.94        3.43      2.14 o 
   3   8   7        0.85       -1.93      1.93 o 
   4   8   7        0.46        1.91      1.43 o 
   5   8   7        4.66        3.03      1.54 o 
   6   8   7       14.16       17.70      5.57 o 
  -7   9   7        0.76       -0.25      1.81 o 
  -6   9   7        0.25       -1.48      1.71 o 
  -5   9   7       14.10       18.30      4.18 o 
  -4   9   7        7.96        7.99      1.65 o 
  -3   9   7       12.34       11.91      3.51 o 
  -2   9   7        0.00       -0.91      0.91 o 
  -1   9   7        5.42        6.00      1.67 o 
   0   9   7        3.32        2.18      1.59 o 
   1   9   7        3.24        5.36      2.57 o 
   2   9   7        0.04        0.00      1.93 o 
   3   9   7       13.48       14.58      3.22 o 
   4   9   7       10.16        7.93      2.79 o 
   5   9   7        1.65        2.57      2.57 o 
  -6  10   7        4.57        5.66      1.80 o 
  -5  10   7        4.78        6.82      1.89 o 
  -4  10   7        4.16        7.47      1.80 o 
  -3  10   7        0.08       -1.81      2.36 o 
  -2  10   7       15.19       16.29      3.00 o 
  -1  10   7        0.99        1.71      2.36 o 
   0  10   7       26.34       27.01      3.64 o 
   1  10   7        1.89       -2.14      2.14 o 
   2  10   7        0.14        1.93      2.36 o 
   3  10   7        1.03       -2.14      2.14 o 
   4  10   7        0.04        1.50      2.57 o 
  -5  11   7        0.12        2.36      2.14 o 
  -4  11   7        0.41       -1.71      1.93 o 
  -3  11   7        0.05       -2.14      2.14 o 
  -2  11   7        2.33        8.15      2.79 o 
  -1  11   7        5.80        7.29      2.57 o 
   0  11   7        0.04       -1.50      2.36 o 
   2  11   7        0.20        1.07      2.57 o 
  -9   0   8        6.33        6.92      1.40 o 
  -8   0   8        1.28        1.07      1.07 o 
  -7   0   8       27.93       35.10      2.31 o 
  -6   0   8        4.29        8.93      1.32 o 
  -5   0   8        2.22        0.86      1.71 o 
  -4   0   8       18.32       13.51      2.57 o 
  -3   0   8        1.59        0.64      1.93 o 
  -2   0   8        5.69        4.50      1.93 o 
  -1   0   8       55.76       46.31      4.07 o 
   0   0   8        2.37        0.86      1.93 o 
   1   0   8        1.27        0.43      1.93 o 
   2   0   8       56.13       58.96      4.29 o 
   3   0   8        5.56        3.43      2.36 o 
   4   0   8       38.32       38.78      2.88 o 
   5   0   8        6.93        3.91      3.32 o 
   6   0   8        1.43        3.32      2.25 o 
  -9   1   8        9.72        9.58      1.06 o 
  -8   1   8        0.75       -0.26      0.73 o 
  -7   1   8       11.30       10.71      0.97 o 
  -6   1   8       21.75       25.68      1.27 o 
  -5   1   8        0.83        0.48      0.83 o 
  -4   1   8       13.20       14.36      1.89 o 
  -3   1   8       11.19        5.41      2.14 o 
  -2   1   8       11.32       12.56      1.82 o 
  -1   1   8        0.07        0.43      1.36 o 
   0   1   8        0.81        0.58      1.28 o 
   1   1   8        7.24        5.68      1.67 o 
   2   1   8        3.38        2.37      1.43 o 
   3   1   8        2.01        1.71      1.52 o 
   4   1   8        2.79        2.11      1.19 o 
   5   1   8        7.65        9.65      1.31 o 
   6   1   8        1.61        1.11      1.01 o 
  -9   2   8        0.83        0.15      0.76 o 
  -8   2   8        6.23        8.61      0.97 o 
  -7   2   8       36.07       41.89      1.62 o 
  -6   2   8        0.68        0.54      0.68 o 
  -5   2   8        0.83        0.11      0.77 o 
  -4   2   8        6.04        6.24      1.52 o 
  -3   2   8       47.80       51.55      2.93 o 
  -2   2   8        1.10        0.75      1.82 o 
  -1   2   8        0.38       -1.13      1.13 o 
   0   2   8        0.00       -1.82      1.82 o 
   1   2   8        0.04        0.49      1.28 o 
   2   2   8        0.83       -0.54      1.28 o 
   3   2   8        0.86        0.32      1.36 o 
   4   2   8       20.33       16.53      1.72 o 
   5   2   8       13.24       14.66      1.48 o 
   6   2   8        0.95        0.57      1.03 o 
  -9   3   8        8.24        8.47      1.09 o 
  -8   3   8        6.54        6.86      0.96 o 
  -7   3   8        4.03        5.38      0.87 o 
  -6   3   8        2.73        3.51      1.02 o 
  -5   3   8       14.18       20.93      2.23 o 
  -4   3   8      111.58      114.29      4.29 o 
  -3   3   8       19.84       21.03      2.19 o 
  -2   3   8       16.79       20.92      2.19 o 
  -1   3   8        0.98       -0.60      1.18 o 
   0   3   8        0.41        0.32      1.36 o 
   1   3   8        0.04       -0.10      1.71 o 
   2   3   8        1.06        0.45      1.39 o 
   3   3   8        2.25        0.63      2.25 o 
   4   3   8        3.08        1.62      1.19 o 
   5   3   8       28.82       29.60      1.92 o 
   6   3   8        1.74        2.50      1.16 o 
  -9   4   8        2.03        1.46      1.05 o 
  -8   4   8        4.03        6.39      0.96 o 
  -7   4   8        0.21       -0.20      0.73 o 
  -6   4   8       11.78       10.74      1.20 o 
  -5   4   8        7.85        8.78      1.97 o 
  -4   4   8       14.82       20.64      1.81 o 
  -3   4   8       23.25       22.34      2.26 o 
  -2   4   8        2.59        0.29      1.28 o 
  -1   4   8        6.81        4.42      1.59 o 
   0   4   8        3.37        2.88      1.43 o 
   1   4   8        0.03       -0.11      1.36 o 
   2   4   8        0.42       -0.62      2.68 o 
   3   4   8        1.83        2.71      1.71 o 
   4   4   8       12.16       14.37      2.19 o 
   5   4   8        0.14       -0.91      1.33 o 
   6   4   8        5.86        3.37      1.31 o 
  -8   5   8        0.36        0.36      0.82 o 
  -7   5   8        2.48        1.87      0.99 o 
  -6   5   8        7.95       12.56      2.15 o 
  -5   5   8       23.21       19.08      1.47 o 
  -4   5   8       12.44       12.50      1.56 o 
  -3   5   8        0.06       -0.87      1.29 o 
  -2   5   8       10.93        6.23      1.72 o 
  -1   5   8        0.45       -1.29      1.29 o 
   0   5   8        0.13       -0.25      1.18 o 
   1   5   8        6.02        6.68      2.57 o 
   2   5   8        0.11        0.29      1.43 o 
   3   5   8        1.56        0.67      1.61 o 
   4   5   8        2.79        2.35      1.74 o 
   5   5   8        0.25        1.87      1.49 o 
  -8   6   8        2.61        1.22      1.43 o 
  -7   6   8        0.02       -1.28      1.28 o 
  -6   6   8        9.95       14.74      1.65 o 
  -5   6   8        3.58        3.51      1.01 o 
  -4   6   8        1.23        3.85      1.26 o 
  -3   6   8       22.82       20.06      2.89 o 
  -2   6   8        0.73       -1.28      1.28 o 
  -1   6   8        3.18        3.43      1.49 o 
   0   6   8        4.90        1.42      1.50 o 
   1   6   8        0.76        2.36      2.14 o 
   2   6   8        0.60       -0.60      1.43 o 
   3   6   8        5.74        5.14      2.36 o 
   4   6   8        5.57        0.21      2.36 o 
   5   6   8        4.00        2.79      2.14 o 
  -7   7   8        0.87        1.45      1.59 o 
  -6   7   8        0.68        0.54      1.43 o 
  -5   7   8        5.73        5.52      1.74 o 
  -4   7   8        4.82        4.25      1.53 o 
  -3   7   8       19.72       19.11      1.85 o 
  -2   7   8        0.14       -0.09      1.43 o 
  -1   7   8        0.56        1.18      1.52 o 
   0   7   8        3.11        2.69      1.49 o 
   1   7   8        1.51       -0.83      1.43 o 
   2   7   8        2.02        0.00      2.14 o 
   3   7   8        5.93        4.07      2.57 o 
   4   7   8        8.81        7.72      2.79 o 
  -6   8   8        1.38        1.20      1.49 o 
  -5   8   8        0.36        0.59      1.43 o 
  -4   8   8       11.06       10.64      1.97 o 
  -3   8   8       14.01       15.27      1.80 o 
  -2   8   8        6.75        7.49      1.82 o 
  -1   8   8       19.86       22.91      2.41 o 
   0   8   8        1.24       -1.93      2.14 o 
   1   8   8       12.75       10.08      3.00 o 
   2   8   8        0.45       -1.50      2.14 o 
   3   8   8        0.10        2.57      2.79 o 
  -4   9   8        0.89        1.29      2.14 o 
  -3   9   8        5.94        4.82      1.74 o 
  -2   9   8       11.04       13.93      3.00 o 
  -1   9   8       11.57       20.79      3.64 o 
   0   9   8        8.42        8.15      3.00 o 
   1   9   8        0.58       -1.07      2.36 o 
  -7   1   9        3.49        2.86      1.59 o 
  -6   1   9       15.93       18.87      2.47 o 
  -5   1   9        0.06       -1.28      1.28 o 
  -4   1   9       16.06       17.69      2.19 o 
  -3   1   9       36.51       33.70      2.80 o 
  -2   1   9        2.02        0.34      1.71 o 
  -1   1   9        5.30        4.29      1.67 o 
   0   1   9        1.04       -1.31      1.43 o 
   1   1   9        0.27        0.54      1.52 o 
   2   1   9        0.37       -1.43      1.43 o 
   3   1   9        0.19        2.44      1.65 o 
  -7   2   9        0.19        0.62      1.06 o 
  -6   2   9        7.20       10.08      2.04 o 
  -5   2   9       15.46       19.86      3.97 o 
  -4   2   9       11.75       14.44      2.12 o 
  -3   2   9        1.87        3.26      1.59 o 
  -2   2   9        0.02        0.27      1.43 o 
  -1   2   9        0.00        0.11      1.52 o 
   0   2   9        4.75        5.36      1.82 o 
   1   2   9        5.29        4.28      2.68 o 
   2   2   9        0.86       -1.43      1.43 o 
   3   2   9        6.96        7.03      3.22 o 
  -6   3   9        0.70       -0.20      1.43 o 
  -5   3   9        0.50        1.77      1.49 o 
  -4   3   9        2.70       -0.65      2.25 o 
  -3   3   9        4.29        8.49      1.89 o 
  -2   3   9        0.38       -0.11      1.52 o 
  -1   3   9        8.77        4.94      2.04 o 
   0   3   9        0.39        1.14      1.59 o 
   1   3   9        1.56        0.21      1.52 o 
   2   3   9        2.62       -0.32      1.93 o 
   3   3   9        1.23        1.61      1.67 o 
  -6   4   9        7.90        6.08      1.74 o 
  -5   4   9        0.33        0.20      3.32 o 
  -4   4   9        2.61        3.00      1.67 o 
  -3   4   9       26.13       26.68      3.64 o 
  -2   4   9       12.05        9.64      2.04 o 
  -1   4   9        0.03        0.82      1.59 o 
   0   4   9        0.48       -0.63      1.49 o 
   1   4   9        0.20       -1.43      1.43 o 
   2   4   9        2.14        3.22      2.36 o 
  -5   5   9        0.19       -1.28      1.28 o 
  -4   5   9        4.84        3.04      1.93 o 
  -3   5   9       20.96       22.33      3.54 o 
  -2   5   9        3.21        1.54      3.11 o 
  -1   5   9        0.60       -1.29      1.43 o 
   0   5   9        0.43       -1.50      1.71 o 
   1   5   9        5.84        5.65      1.89 o 
   2   5   9        1.15        0.14      3.22 o 
  -4   6   9        1.09        2.74      1.74 o 
  -3   6   9        0.00       -1.49      1.49 o 
  -2   6   9        0.10       -1.07      1.59 o 
  -1   6   9        0.77        1.72      1.74 o 
   0   6   9       13.36       14.74      4.39 o 
                                                 
